# Supplementary material for: Systemic lipid and glucose modulation differentially affects cognitive function and neuroinflammation in a mouse model of Alzheimer’s disease
Source: Front Neurosci. 2025 Aug 29;19:1636624. doi: 10.3389/fnins.2025.1636624 (PMC12426080; doi:10.3389/fnins.2025.1636624)
Supplement: Supplementary file 1 [file Data_Sheet_1.xlsx]

## Sheet: H2O
WT - H2O vs 5xFAD - H2O
Lipid ID	Common Name	Systematic Name	Lipid ID	PubChem ID	Lipid class	Log FC	p-value	FDR adjusted p-value
C 16:0_16:1	PC(16:0/16:1(9Z))	1-hexadecanoyl-2-(9Z-hexadecenoyl)-sn-glycero-3-phosphocholine	LMGP01010566	6443788	Phosphatidylcholine	-0.479285	0.0493497	0.996881
Cer 18:1;O2_18:0					Ceramides	-0.93157	0.0491784	0.996881				No information regarding the lipid was found, this was then removed from the list for further analysis
PG 18:0_20:3	PG(18:0/20:3(8Z,11Z,14Z))	1-octadecanoyl-2-(8Z,11Z,14Z-eicosatrienoyl)-glycero-3-phospho-(1'-sn-glycerol)	LMGP04010885	52927150	Phosphatidylglycerol	-1.68931	0.0481306	0.996881
PG 14:0_16:0	PG(14:0/16:0)	1-tetradecanoyl-2-hexadecanoyl-sn-glycero-3-phospho-(1'-sn-glycerol)	LMGP04010022	9547116	Phosphatidylglycerol	-2.00911	0.0469156	0.996881
PG 16:0_22:4	PG 16:0_22:4	1-hexadecanoyl-2-(7Z,10Z,13Z,16Z-docosatetraenoyl)-glycero-3-phospho-(1'-sn-glycerol)	LMGP04010968	52927231	Phosphatidylglycerol	-2.16955	0.0459411	0.996881
PC 16:1_20:1	PC 16:1_20:1	1-(9Z-hexadecenoyl)-2-(11Z-eicosenoyl)-glycero-3-phosphocholine	LMGP01011489	52922459	Phosphatidylcholine	-0.820135	0.0454193	0.996881
PG 14:0_20:2	PG(14:0/20:2(11Z,14Z))	1-tetradecanoyl-2-(11Z,14Z-eicosadienoyl)-glycero-3-phospho-(1'-sn-glycerol)	LMGP04010103	52926368	Phosphatidylglycerol	-1.63474	0.0433564	0.996881
PG 16:0_16:0	PG(16:0/16:0)	1,2-dihexadecanoyl-sn-glycero-3-phospho-(1'-sn-glycerol)	LMGP04010986	446440	Phosphatidylglycerol	-1.70585	0.0426715	0.996881
PG 18:0_18:2	PG(18:0/18:2(9Z,12Z))	1-octadecanoyl-2-(9Z,12Z-octadecadienoyl)-glycero-3-phospho-(1'-sn-glycerol)	LMGP04010982	52927245	Phosphatidylglycerol	-1.76342	0.0421579	0.996881
PG 18:0_20:2	PG(18:0/20:2(11Z,14Z))	1-octadecanoyl-2-(11Z,14Z-eicosadienoyl)-glycero-3-phospho-(1'-sn-glycerol)	LMGP04010963	52927226	Phosphatidylglycerol	-1.20275	0.0418477	0.996881
PC P-20:0_20:1	PC(P-20:0/20:1(11Z))	1-(1Z-eicosenyl)-2-(11Z-eicosenoyl)-glycero-3-phosphocholine	LMGP01030094	52924016	1-alkenyl,Phosphatidylcholine	-1.20738	0.0418325	0.996881
LPS 22:4	PS(22:4(7Z,10Z,13Z,16Z)/0:0)	1-(7Z,10Z,13Z,16Z-docosatetraenoyl)-glycero-3-phosphoserine	LMGP03050014	52926282	Lysophosphatidylserine	1.51384	0.0417696	0.996881
PG 18:1_18:2	PG(18:1(9Z)/18:2(9Z,12Z))	1-(9Z-octadecenoyl)-2-(9Z,12Z-octadecadienoyl)-glycero-3-phospho-(1'-sn-glycerol)	LMGP04010960	52927223	Phosphatidylglycerol	-2.00606	0.0414854	0.996881
PE 20:1_20:3	PE(20:1(11Z)/20:3(8Z,11Z,14Z))	1-(11Z-eicosenoyl)-2-(8Z,11Z,14Z-eicosatrienoyl)-glycero-3-phosphoethanolamine	LMGP02010862	52924563	Phosphatidylethanolamine	-0.612594	0.0413837	0.996881
PC 20:0_20:3	PC(20:0/20:3(11Z,14Z,17Z))	1-eicosanoyl-2-(11Z,14Z,17Z-eicosatrienoyl)-sn-glycero-3-phosphocholine	LMGP01011022	24779047	Phosphatidylcholine	-0.359751	0.0400746	0.996881
PC 20:0_20:3	PC(20:0/20:3(5Z,8Z,11Z))	1-eicosanoyl-2-(5Z,8Z,11Z-eicosatrienoyl)-sn-glycero-3-phosphocholine	LMGP01012185	53478879	Phosphatidylcholine	-0.359751	0.0400746	0.996881
PC 20:0_20:3	PC(20:0/20:3(8Z,11Z,14Z))	1-eicosanoyl-2-(8Z,11Z,14Z-eicosatrienoyl)-glycero-3-phosphocholine	LMGP01011799	52923077	Phosphatidylcholine	-0.359751	0.0400746	0.996881
PG 18:1_22:4	PG(18:1(9Z)/22:4(7Z,10Z,13Z,16Z))	1-(9Z-octadecenoyl)-2-(7Z,10Z,13Z,16Z-docosatetraenoyl)-glycero-3-phospho-(1'-sn-glycerol)	LMGP04010339	52926604	Phosphatidylglycerol	-1.50414	0.0371029	0.996881
PC P-16:0_18:0	PC(P-16:0/18:0)	1-(1Z-hexadecenyl)-2-octadecanoyl-glycero-3-phosphocholine	LMGP01030030	52923890	1-alkenyl,Phosphatidylcholine	-0.832292	0.0363628	0.996881
PE 18:3_22:6	PE(18:3(6Z,9Z,12Z)/22:6(4Z,7Z,10Z,13Z,16Z,19Z))	1-(6Z,9Z,12Z-octadecatrienoyl)-2-(4Z,7Z,10Z,13Z,16Z,19Z-docosahexaenoyl)-glycero-3-phosphoethanolamine	LMGP02010709	52924410	Phosphatidylethanolamine	-1.06855	0.0361054	0.996881
PE 18:3_22:6	PE(18:3(9Z,12Z,15Z)/22:6(4Z,7Z,10Z,13Z,16Z,19Z))	1-(9Z,12Z,15Z-octadecatrienoyl)-2-(4Z,7Z,10Z,13Z,16Z,19Z-docosahexaenoyl)-glycero-3-phosphoethanolamine	LMGP02010737	52924438	Phosphatidylethanolamine	-1.06855	0.0361054	0.996881
PE P-16:0_18:1	PE(P-16:0/18:1(9Z))	1-(1Z-hexadecenyl)-2-(9Z-octadecenoyl)-glycero-3-phosphoethanolamine	LMGP02030095	52925128	1-alkenyl,Phosphoethanolamine	-0.646053	0.0355024	0.996881
PG 16:0_20:3	PG(16:0/20:3(8Z,11Z,14Z))	1-hexadecanoyl-2-(8Z,11Z,14Z-eicosatrienoyl)-glycero-3-phospho-(1'-sn-glycerol)	LMGP04010904	52927169	Phosphatidylglycerol	-1.70334	0.0351039	0.996881
PI 14:1_20:5	PI(14:1(9Z)/20:5(5Z,8Z,11Z,14Z,17Z))	1-(9Z-tetradecenoyl)-2-(5Z,8Z,11Z,14Z,17Z-eicosapentaenoyl)-glycero-3-phospho-(1'-myo-inositol)	LMGP06010100	52927553	Phosphatidylinositol	-0.305088	0.0346465	0.996881
PG 16:0_20:4	PG(16:0/20:4(5Z,8Z,11Z,14Z))	1-hexadecanoyl-2-(5Z,8Z,11Z,14Z-eicosatetraenoyl)-sn-glycero-3-phospho-(1'-sn-glycerol)	LMGP04010036	24779550	Phosphatidylglycerol	-2.48285	0.0340809	0.996881
PG 16:1_18:1	PG(16:1(9Z)/18:1(9Z))	1-(9Z-hexadecenoyl)-2-(9Z-octadecenoyl)-glycero-3-phospho-(1'-sn-glycerol)	LMGP04010902	52927167	Phosphatidylglycerol	-1.48981	0.0321767	0.996881
PC P-18:0_18:1	PC(P-18:0/18:1(11Z))	1-(1Z-octadecenyl)-2-(11Z-octadecenoyl)-sn-glycero-3-phosphocholine	LMGP01030130	53480707	1-alkenyl,Phosphatidylcholine	-0.680092	0.0309102	0.996881
PC P-18:0_18:1	PC(P-18:0/18:1(9Z))	1-(1Z-octadecenyl)-2-(9Z-octadecenoyl)-sn-glycero-3-phosphocholine	LMGP01030013	42607428	1-alkenyl,Phosphatidylcholine	-0.680092	0.0309102	0.996881
PC 16:1_16:1	PC(16:1(9E)/16:1(9E))	1,2-di-(9E-hexadecenoyl)-sn-glycero-3-phosphocholine	LMGP01010682	24778763	Phosphatidylcholine	-0.0994089	0.0296582	0.996881
PC 16:1_16:1	PC(16:1(9Z)/16:1(9Z))	1,2-di-(9Z-hexadecenoyl)-sn-glycero-3-phosphocholine	LMGP01010684	24778764	Phosphatidylcholine	-0.0994089	0.0296582	0.996881
PE 18:2_20:3	PE(18:2(9Z,12Z)/20:3(8Z,11Z,14Z))	1-(9Z,12Z-octadecadienoyl)-2-(8Z,11Z,14Z-eicosatrienoyl)-glycero-3-phosphoethanolamine	LMGP02010672	52924373	Phosphatidylethanolamine	-1.46771	0.0287603	0.996881
PG 18:1_22:6	PG(18:1(9Z)/22:6(4Z,7Z,10Z,13Z,16Z,19Z))	1-(9Z-octadecenoyl)-2-(4Z,7Z,10Z,13Z,16Z,19Z-docosahexaenoyl)-glycero-3-phospho-(1'-sn-glycerol)	LMGP04010043	52926308	Phosphatidylglycerol	-1.21097	0.0284951	0.996881
PG 16:1_16:1	PG(16:1(9Z)/16:1(9Z))	1,2-di-(9Z-hexadecenoyl)-sn-glycero-3-phospho-(1'-sn-glycerol)	LMGP04010967	52927230	Phosphatidylglycerol	-1.36314	0.0282218	0.996881
PC 14:0_16:1	PC(14:0/16:1(9Z))	1-tetradecanoyl-2-(9Z-hexadecenoyl)-sn-glycero-3-phosphocholine	LMGP01010485	24778615	Phosphatidylcholine	-0.981762	0.0281505	0.996881
PE 18:1_22:1	PE(18:1(9Z)/22:1(11Z))	1-(9Z-octadecenoyl)-2-(11Z-docosenoyl)-glycero-3-phosphoethanolamine	LMGP02010650	52924351	Phosphatidylethanolamine	-0.613751	0.0274713	0.996881
PG 14:1_18:3	PG(14:1(9Z)/18:3(6Z,9Z,12Z))	1-(9Z-tetradecenoyl)-2-(6Z,9Z,12Z-octadecatrienoyl)-glycero-3-phospho-(1'-sn-glycerol)	LMGP04010122	52926387	Phosphatidylglycerol	0.0754556	0.027163	0.996881
PG 14:1_18:3	PG(14:1(9Z)/18:3(9Z,12Z,15Z))	1-(9Z-tetradecenoyl)-2-(9Z,12Z,15Z-octadecatrienoyl)-glycero-3-phospho-(1'-sn-glycerol)	LMGP04010123	52926388	Phosphatidylglycerol	0.0754556	0.027163	0.996881
PG 14:0_18:1	PG(14:0/18:1(9Z))	1-tetradecanoyl-2-(9Z-octadecenoyl)-glycero-3-phospho-(1'-sn-glycerol)	LMGP04010984	52927247	Phosphatidylglycerol	-1.91057	0.0270468	0.996881
PE 14:1_16:1	PE(14:1(9Z)/16:1(9Z))	1-(9Z-tetradecenoyl)-2-(9Z-hexadecenoyl)-glycero-3-phosphoethanolamine	LMGP02010428	52924133	Phosphatidylethanolamine	-0.754518	0.0267912	0.996881
PG 16:0_18:2	PG(16:0/18:2(9Z,12Z))	1-hexadecanoyl-2-(9Z,12Z-octadecadienoyl)-glycero-3-phospho-(1'-sn-glycerol)	LMGP04010983	52927246	Phosphatidylglycerol	-1.90164	0.0242917	0.996881
PG 18:1_20:3	PG(18:1(9Z)/20:3(8Z,11Z,14Z))	1-(9Z-octadecenoyl)-2-(8Z,11Z,14Z-eicosatrienoyl)-glycero-3-phospho-(1'-sn-glycerol)	LMGP04010335	52926600	Phosphatidylglycerol	-1.57994	0.0231511	0.996881
PG 16:0_16:1	PG 16:0_16:1	1-hexadecanoyl-2-(9Z-hexadecenoyl)-glycero-3-phospho-(1'-sn-glycerol)	LMGP04010910	52927174	Phosphatidylglycerol	-1.70736	0.0225045	0.996881
PG 16:0_22:6	PG(16:0/22:6(4Z,7Z,10Z,13Z,16Z,19Z))	1-hexadecanoyl-2-(4Z,7Z,10Z,13Z,16Z,19Z-docosahexaenoyl)-glycero-3-phospho-(1'-sn-glycerol)	LMGP04010041	52926307	Phosphatidylglycerol	-2.17625	0.0221085	0.996881
PG 16:0_20:1	PG(16:0/20:1(11Z))	1-hexadecanoyl-2-(11Z-eicosenoyl)-glycero-3-phospho-(1'-sn-glycerol)	LMGP04010970	52927233	Phosphatidylglycerol	-1.67287	0.0217977	0.996881
PG 16:1_20:3	PG(16:1(9Z)/20:3(8Z,11Z,14Z))	1-(9Z-hexadecenoyl)-2-(8Z,11Z,14Z-eicosatrienoyl)-glycero-3-phospho-(1'-sn-glycerol)	LMGP04010219	52926484	Phosphatidylglycerol	-0.720825	0.0204761	0.996881
PC 14:1_22:6	PC(14:1(9Z)/22:6(4Z,7Z,10Z,13Z,16Z,19Z))	1-(9Z-tetradecenoyl)-2-(4Z,7Z,10Z,13Z,16Z,19Z-docosahexaenoyl)-glycero-3-phosphocholine	LMGP01011408	52922298	Phosphatidylcholine	-0.605401	0.0202677	0.996881
PC 18:1_20:1	PC(18:1(11Z)/20:1(13Z))	1-(11Z-octadecenoyl)-2-(13Z-eicosenoyl)-sn-glycero-3-phosphocholine	LMGP01010843	24778897	Phosphatidylcholine	-0.952019	0.0198509	0.996881
PC 18:1_20:1	PC(18:1(9Z)/20:1(11Z))	1-(9Z-octadecenoyl)-2-(11Z-eicosenoyl)-glycero-3-phosphocholine	LMGP01011607	52922693	Phosphatidylcholine	-0.952019	0.0198509	0.996881
PG 20:3_20:4	PG(20:3(8Z,11Z,14Z)/20:4(5Z,8Z,11Z,14Z))	1-(8Z,11Z,14Z-eicosatrienoyl)-2-(5Z,8Z,11Z,14Z-eicosatetraenoyl)-glycero-3-phospho-(1'-sn-glycerol)	LMGP04010612	52926877	Phosphatidylglycerol	-0.179312	0.0185613	0.996881
Cer 18:1;O2_18:1					Ceramides	-0.811858	0.0175557	0.996881
PG 18:0_18:1	PG(18:0/18:1(9Z))	1-octadecanoyl-2-(9Z-octadecenoyl)-sn-glycero-3-phospho-(1'-sn-glycerol)	LMGP04010037	24779551	Phosphatidylglycerol	-1.40623	0.0171378	0.996881
PE 18:1_20:4	PE(18:1(9Z)/20:4(5Z,8Z,11Z,14Z))	1-(9Z-octadecenoyl)-2-(5Z,8Z,11Z,14Z-eicosatetraenoyl)-glycero-3-phosphoethanolamine	LMGP02011196	52924897	Phosphatidylethanolamine	-0.361528	0.0165653	0.996881
PE 16:1_22:2	PE(16:1(9Z)/22:2(13Z,16Z))	1-(9Z-hexadecenoyl)-2-(13Z,16Z-docosadienoyl)-glycero-3-phosphoethanolamine	LMGP02010537	52924240	Phosphatidylethanolamine	-0.556568	0.0137276	0.996881
PG 18:1_20:4	PG(18:1(9Z)/20:4(5Z,8Z,11Z,14Z))	1-(9Z-octadecenoyl)-2-(5Z,8Z,11Z,14Z-eicosatetraenoyl)-glycero-3-phospho-(1'-sn-glycerol)	LMGP04010879	52927144	Phosphatidylglycerol	-0.380056	0.012557	0.996881
PE 16:1_20:4	PE 16:1_20:4	1-(9Z-hexadecenoyl)-2-(5Z,8Z,11Z,14Z-eicosatetraenoyl)-glycero-3-phosphoethanolamine	LMGP02011217	52924915	Phosphatidylethanolamine	-0.453102	0.0108254	0.996881
PC 16:1_18:1	PC(16:1(2Z)/18:1(9Z))	1-(2Z-hexadecenoyl)-2-(9Z-octadecenoyl)-sn-glycero-3-phosphocholine	LMGP01010678	24778759	Phosphatidylcholine	-0.3034	0.0106067	0.996881
PC 16:1_18:1	PC(16:1(9Z)/18:1(11Z))	1-(9Z-hexadecenoyl)-2-(11Z-octadecenoyl)-sn-glycero-3-phosphocholine	LMGP01010687	24778766	Phosphatidylcholine	-0.3034	0.0106067	0.996881
PC 16:1_18:1	PC(16:1(9Z)/18:1(9Z))	1-(9Z-hexadecenoyl)-2-(9Z-octadecenoyl)-sn-glycero-3-phosphocholine	LMGP01010688	24778767	Phosphatidylcholine	-0.3034	0.0106067	0.996881
PG 14:0_16:1	PG(14:0/16:1(9Z))	1-tetradecanoyl-2-(9Z-hexadecenoyl)-glycero-3-phospho-(1'-sn-glycerol)	LMGP04010930	52927194	Phosphatidylglycerol	-0.946969	0.0106049	0.996881
PG 16:0_18:1	PG(16:0/18:1(11Z))	1-hexadecanoyl-2-(11Z-octadecenoyl)-sn-glycero-3-phospho-(1'-sn-glycerol)	LMGP04010008	5289145	Phosphatidylglycerol	-1.50639	0.00899869	0.996881
PG 16:0_18:1	PG(16:0/18:1(9Z))	1-hexadecanoyl-2-(9Z-octadecenoyl)-sn-glycero-3-phospho-(1'-sn-glycerol)	LMGP04010987	52941750	Phosphatidylglycerol	-1.50639	0.00899869	0.996881
PG 18:1_18:1	PG(18:1(9E)/18:1(9E))	1,2-di-(9E-octadecenoyl)-sn-glycero-3-phospho-(1'-sn-glycerol)	LMGP04010033	9547127	Phosphatidylglycerol	-1.99611	0.00817045	0.996881
PG 18:1_18:1	PG(18:1(9Z)/18:1(9Z))	1,2-di-(9Z-octadecenoyl)-sn-glycero-3-phospho-(1'-sn-glycerol)	LMGP04010985	52927248	Phosphatidylglycerol	-1.99611	0.00817045	0.996881
SM 18:1;O2_18:0					Sphingomyelins	-0.714339	0.00732512	0.996881
PG 22:1_22:6	PG(22:1(11Z)/22:6(4Z,7Z,10Z,13Z,16Z,19Z))	1-(11Z-docosenoyl)-2-(4Z,7Z,10Z,13Z,16Z,19Z-docosahexaenoyl)-glycero-3-phospho-(1'-sn-glycerol)	LMGP04010755	52927020	Phosphatidylglycerol	-1.42408	0.00705826	0.996881
PS 14:0_16:1	PS(14:0/16:1(9Z))	1-tetradecanoyl-2-(9Z-hexadecenoyl)-glycero-3-phosphoserine	LMGP03010929	52926036	Phosphatidylserine	0.721165	0.00655833	0.996881
PG 14:0_20:1	PG 14:0_20:1	1-tetradecanoyl-2-(11Z-eicosenoyl)-glycero-3-phospho-(1'-sn-glycerol)	LMGP04010102	52926367	Phosphatidylglycerol	-1.48054	0.00428953	0.996881

## Sheet: H2O_Cleaned
WT - H2O vs 5xFAD - H2O
PG 14:0_20:1	PG 14:0_20:1	1-tetradecanoyl-2-(11Z-eicosenoyl)-glycero-3-phospho-(1'-sn-glycerol)	LMGP04010102	52926367	Phosphatidylglycerol	-1.48054	0.00428953	0.996881
PS 14:0_16:1	PS(14:0/16:1(9Z))	1-tetradecanoyl-2-(9Z-hexadecenoyl)-glycero-3-phosphoserine	LMGP03010929	52926036	Phosphatidylserine	0.721165	0.00655833	0.996881
PG 22:1_22:6	PG(22:1(11Z)/22:6(4Z,7Z,10Z,13Z,16Z,19Z))	1-(11Z-docosenoyl)-2-(4Z,7Z,10Z,13Z,16Z,19Z-docosahexaenoyl)-glycero-3-phospho-(1'-sn-glycerol)	LMGP04010755	52927020	Phosphatidylglycerol	-1.42408	0.00705826	0.996881
PG 18:1_18:1	PG(18:1(9E)/18:1(9E))	1,2-di-(9E-octadecenoyl)-sn-glycero-3-phospho-(1'-sn-glycerol)	LMGP04010033	9547127	Phosphatidylglycerol	-1.99611	0.00817045	0.996881
PG 18:1_18:1	PG(18:1(9Z)/18:1(9Z))	1,2-di-(9Z-octadecenoyl)-sn-glycero-3-phospho-(1'-sn-glycerol)	LMGP04010985	52927248	Phosphatidylglycerol	-1.99611	0.00817045	0.996881
PG 16:0_18:1	PG(16:0/18:1(11Z))	1-hexadecanoyl-2-(11Z-octadecenoyl)-sn-glycero-3-phospho-(1'-sn-glycerol)	LMGP04010008	5289145	Phosphatidylglycerol	-1.50639	0.00899869	0.996881
PG 16:0_18:1	PG(16:0/18:1(9Z))	1-hexadecanoyl-2-(9Z-octadecenoyl)-sn-glycero-3-phospho-(1'-sn-glycerol)	LMGP04010987	52941750	Phosphatidylglycerol	-1.50639	0.00899869	0.996881
PG 14:0_16:1	PG(14:0/16:1(9Z))	1-tetradecanoyl-2-(9Z-hexadecenoyl)-glycero-3-phospho-(1'-sn-glycerol)	LMGP04010930	52927194	Phosphatidylglycerol	-0.946969	0.0106049	0.996881
PC 16:1_18:1	PC(16:1(2Z)/18:1(9Z))	1-(2Z-hexadecenoyl)-2-(9Z-octadecenoyl)-sn-glycero-3-phosphocholine	LMGP01010678	24778759	Phosphatidylcholine	-0.3034	0.0106067	0.996881
PC 16:1_18:1	PC(16:1(9Z)/18:1(11Z))	1-(9Z-hexadecenoyl)-2-(11Z-octadecenoyl)-sn-glycero-3-phosphocholine	LMGP01010687	24778766	Phosphatidylcholine	-0.3034	0.0106067	0.996881
PC 16:1_18:1	PC(16:1(9Z)/18:1(9Z))	1-(9Z-hexadecenoyl)-2-(9Z-octadecenoyl)-sn-glycero-3-phosphocholine	LMGP01010688	24778767	Phosphatidylcholine	-0.3034	0.0106067	0.996881
PE 16:1_20:4	PE 16:1_20:4	1-(9Z-hexadecenoyl)-2-(5Z,8Z,11Z,14Z-eicosatetraenoyl)-glycero-3-phosphoethanolamine	LMGP02011217	52924915	Phosphatidylethanolamine	-0.453102	0.0108254	0.996881
PG 18:1_20:4	PG(18:1(9Z)/20:4(5Z,8Z,11Z,14Z))	1-(9Z-octadecenoyl)-2-(5Z,8Z,11Z,14Z-eicosatetraenoyl)-glycero-3-phospho-(1'-sn-glycerol)	LMGP04010879	52927144	Phosphatidylglycerol	-0.380056	0.012557	0.996881
PE 16:1_22:2	PE(16:1(9Z)/22:2(13Z,16Z))	1-(9Z-hexadecenoyl)-2-(13Z,16Z-docosadienoyl)-glycero-3-phosphoethanolamine	LMGP02010537	52924240	Phosphatidylethanolamine	-0.556568	0.0137276	0.996881
PE 18:1_20:4	PE(18:1(9Z)/20:4(5Z,8Z,11Z,14Z))	1-(9Z-octadecenoyl)-2-(5Z,8Z,11Z,14Z-eicosatetraenoyl)-glycero-3-phosphoethanolamine	LMGP02011196	52924897	Phosphatidylethanolamine	-0.361528	0.0165653	0.996881
PG 18:0_18:1	PG(18:0/18:1(9Z))	1-octadecanoyl-2-(9Z-octadecenoyl)-sn-glycero-3-phospho-(1'-sn-glycerol)	LMGP04010037	24779551	Phosphatidylglycerol	-1.40623	0.0171378	0.996881
PG 20:3_20:4	PG(20:3(8Z,11Z,14Z)/20:4(5Z,8Z,11Z,14Z))	1-(8Z,11Z,14Z-eicosatrienoyl)-2-(5Z,8Z,11Z,14Z-eicosatetraenoyl)-glycero-3-phospho-(1'-sn-glycerol)	LMGP04010612	52926877	Phosphatidylglycerol	-0.179312	0.0185613	0.996881
PC 18:1_20:1	PC(18:1(11Z)/20:1(13Z))	1-(11Z-octadecenoyl)-2-(13Z-eicosenoyl)-sn-glycero-3-phosphocholine	LMGP01010843	24778897	Phosphatidylcholine	-0.952019	0.0198509	0.996881
PC 18:1_20:1	PC(18:1(9Z)/20:1(11Z))	1-(9Z-octadecenoyl)-2-(11Z-eicosenoyl)-glycero-3-phosphocholine	LMGP01011607	52922693	Phosphatidylcholine	-0.952019	0.0198509	0.996881
PC 14:1_22:6	PC(14:1(9Z)/22:6(4Z,7Z,10Z,13Z,16Z,19Z))	1-(9Z-tetradecenoyl)-2-(4Z,7Z,10Z,13Z,16Z,19Z-docosahexaenoyl)-glycero-3-phosphocholine	LMGP01011408	52922298	Phosphatidylcholine	-0.605401	0.0202677	0.996881
PG 16:1_20:3	PG(16:1(9Z)/20:3(8Z,11Z,14Z))	1-(9Z-hexadecenoyl)-2-(8Z,11Z,14Z-eicosatrienoyl)-glycero-3-phospho-(1'-sn-glycerol)	LMGP04010219	52926484	Phosphatidylglycerol	-0.720825	0.0204761	0.996881
PG 16:0_20:1	PG(16:0/20:1(11Z))	1-hexadecanoyl-2-(11Z-eicosenoyl)-glycero-3-phospho-(1'-sn-glycerol)	LMGP04010970	52927233	Phosphatidylglycerol	-1.67287	0.0217977	0.996881
PG 16:0_22:6	PG(16:0/22:6(4Z,7Z,10Z,13Z,16Z,19Z))	1-hexadecanoyl-2-(4Z,7Z,10Z,13Z,16Z,19Z-docosahexaenoyl)-glycero-3-phospho-(1'-sn-glycerol)	LMGP04010041	52926307	Phosphatidylglycerol	-2.17625	0.0221085	0.996881
PG 16:0_16:1	PG 16:0_16:1	1-hexadecanoyl-2-(9Z-hexadecenoyl)-glycero-3-phospho-(1'-sn-glycerol)	LMGP04010910	52927174	Phosphatidylglycerol	-1.70736	0.0225045	0.996881
PG 18:1_20:3	PG(18:1(9Z)/20:3(8Z,11Z,14Z))	1-(9Z-octadecenoyl)-2-(8Z,11Z,14Z-eicosatrienoyl)-glycero-3-phospho-(1'-sn-glycerol)	LMGP04010335	52926600	Phosphatidylglycerol	-1.57994	0.0231511	0.996881
PG 16:0_18:2	PG(16:0/18:2(9Z,12Z))	1-hexadecanoyl-2-(9Z,12Z-octadecadienoyl)-glycero-3-phospho-(1'-sn-glycerol)	LMGP04010983	52927246	Phosphatidylglycerol	-1.90164	0.0242917	0.996881
PE 14:1_16:1	PE(14:1(9Z)/16:1(9Z))	1-(9Z-tetradecenoyl)-2-(9Z-hexadecenoyl)-glycero-3-phosphoethanolamine	LMGP02010428	52924133	Phosphatidylethanolamine	-0.754518	0.0267912	0.996881
PG 14:0_18:1	PG(14:0/18:1(9Z))	1-tetradecanoyl-2-(9Z-octadecenoyl)-glycero-3-phospho-(1'-sn-glycerol)	LMGP04010984	52927247	Phosphatidylglycerol	-1.91057	0.0270468	0.996881
PG 14:1_18:3	PG(14:1(9Z)/18:3(6Z,9Z,12Z))	1-(9Z-tetradecenoyl)-2-(6Z,9Z,12Z-octadecatrienoyl)-glycero-3-phospho-(1'-sn-glycerol)	LMGP04010122	52926387	Phosphatidylglycerol	0.0754556	0.027163	0.996881
PG 14:1_18:3	PG(14:1(9Z)/18:3(9Z,12Z,15Z))	1-(9Z-tetradecenoyl)-2-(9Z,12Z,15Z-octadecatrienoyl)-glycero-3-phospho-(1'-sn-glycerol)	LMGP04010123	52926388	Phosphatidylglycerol	0.0754556	0.027163	0.996881
PE 18:1_22:1	PE(18:1(9Z)/22:1(11Z))	1-(9Z-octadecenoyl)-2-(11Z-docosenoyl)-glycero-3-phosphoethanolamine	LMGP02010650	52924351	Phosphatidylethanolamine	-0.613751	0.0274713	0.996881
PC 14:0_16:1	PC(14:0/16:1(9Z))	1-tetradecanoyl-2-(9Z-hexadecenoyl)-sn-glycero-3-phosphocholine	LMGP01010485	24778615	Phosphatidylcholine	-0.981762	0.0281505	0.996881
PG 16:1_16:1	PG(16:1(9Z)/16:1(9Z))	1,2-di-(9Z-hexadecenoyl)-sn-glycero-3-phospho-(1'-sn-glycerol)	LMGP04010967	52927230	Phosphatidylglycerol	-1.36314	0.0282218	0.996881
PG 18:1_22:6	PG(18:1(9Z)/22:6(4Z,7Z,10Z,13Z,16Z,19Z))	1-(9Z-octadecenoyl)-2-(4Z,7Z,10Z,13Z,16Z,19Z-docosahexaenoyl)-glycero-3-phospho-(1'-sn-glycerol)	LMGP04010043	52926308	Phosphatidylglycerol	-1.21097	0.0284951	0.996881
PE 18:2_20:3	PE(18:2(9Z,12Z)/20:3(8Z,11Z,14Z))	1-(9Z,12Z-octadecadienoyl)-2-(8Z,11Z,14Z-eicosatrienoyl)-glycero-3-phosphoethanolamine	LMGP02010672	52924373	Phosphatidylethanolamine	-1.46771	0.0287603	0.996881
PC 16:1_16:1	PC(16:1(9E)/16:1(9E))	1,2-di-(9E-hexadecenoyl)-sn-glycero-3-phosphocholine	LMGP01010682	24778763	Phosphatidylcholine	-0.0994089	0.0296582	0.996881
PC 16:1_16:1	PC(16:1(9Z)/16:1(9Z))	1,2-di-(9Z-hexadecenoyl)-sn-glycero-3-phosphocholine	LMGP01010684	24778764	Phosphatidylcholine	-0.0994089	0.0296582	0.996881
PC P-18:0_18:1	PC(P-18:0/18:1(11Z))	1-(1Z-octadecenyl)-2-(11Z-octadecenoyl)-sn-glycero-3-phosphocholine	LMGP01030130	53480707	1-alkenyl,Phosphatidylcholine	-0.680092	0.0309102	0.996881
PC P-18:0_18:1	PC(P-18:0/18:1(9Z))	1-(1Z-octadecenyl)-2-(9Z-octadecenoyl)-sn-glycero-3-phosphocholine	LMGP01030013	42607428	1-alkenyl,Phosphatidylcholine	-0.680092	0.0309102	0.996881
PG 16:1_18:1	PG(16:1(9Z)/18:1(9Z))	1-(9Z-hexadecenoyl)-2-(9Z-octadecenoyl)-glycero-3-phospho-(1'-sn-glycerol)	LMGP04010902	52927167	Phosphatidylglycerol	-1.48981	0.0321767	0.996881
PG 16:0_20:4	PG(16:0/20:4(5Z,8Z,11Z,14Z))	1-hexadecanoyl-2-(5Z,8Z,11Z,14Z-eicosatetraenoyl)-sn-glycero-3-phospho-(1'-sn-glycerol)	LMGP04010036	24779550	Phosphatidylglycerol	-2.48285	0.0340809	0.996881
PI 14:1_20:5	PI(14:1(9Z)/20:5(5Z,8Z,11Z,14Z,17Z))	1-(9Z-tetradecenoyl)-2-(5Z,8Z,11Z,14Z,17Z-eicosapentaenoyl)-glycero-3-phospho-(1'-myo-inositol)	LMGP06010100	52927553	Phosphatidylinositol	-0.305088	0.0346465	0.996881
PG 16:0_20:3	PG(16:0/20:3(8Z,11Z,14Z))	1-hexadecanoyl-2-(8Z,11Z,14Z-eicosatrienoyl)-glycero-3-phospho-(1'-sn-glycerol)	LMGP04010904	52927169	Phosphatidylglycerol	-1.70334	0.0351039	0.996881
PE P-16:0_18:1	PE(P-16:0/18:1(9Z))	1-(1Z-hexadecenyl)-2-(9Z-octadecenoyl)-glycero-3-phosphoethanolamine	LMGP02030095	52925128	1-alkenyl,Phosphoethanolamine	-0.646053	0.0355024	0.996881
PE 18:3_22:6	PE(18:3(6Z,9Z,12Z)/22:6(4Z,7Z,10Z,13Z,16Z,19Z))	1-(6Z,9Z,12Z-octadecatrienoyl)-2-(4Z,7Z,10Z,13Z,16Z,19Z-docosahexaenoyl)-glycero-3-phosphoethanolamine	LMGP02010709	52924410	Phosphatidylethanolamine	-1.06855	0.0361054	0.996881
PE 18:3_22:6	PE(18:3(9Z,12Z,15Z)/22:6(4Z,7Z,10Z,13Z,16Z,19Z))	1-(9Z,12Z,15Z-octadecatrienoyl)-2-(4Z,7Z,10Z,13Z,16Z,19Z-docosahexaenoyl)-glycero-3-phosphoethanolamine	LMGP02010737	52924438	Phosphatidylethanolamine	-1.06855	0.0361054	0.996881
PC P-16:0_18:0	PC(P-16:0/18:0)	1-(1Z-hexadecenyl)-2-octadecanoyl-glycero-3-phosphocholine	LMGP01030030	52923890	1-alkenyl,Phosphatidylcholine	-0.832292	0.0363628	0.996881
PG 18:1_22:4	PG(18:1(9Z)/22:4(7Z,10Z,13Z,16Z))	1-(9Z-octadecenoyl)-2-(7Z,10Z,13Z,16Z-docosatetraenoyl)-glycero-3-phospho-(1'-sn-glycerol)	LMGP04010339	52926604	Phosphatidylglycerol	-1.50414	0.0371029	0.996881
PC 20:0_20:3	PC(20:0/20:3(11Z,14Z,17Z))	1-eicosanoyl-2-(11Z,14Z,17Z-eicosatrienoyl)-sn-glycero-3-phosphocholine	LMGP01011022	24779047	Phosphatidylcholine	-0.359751	0.0400746	0.996881
PC 20:0_20:3	PC(20:0/20:3(5Z,8Z,11Z))	1-eicosanoyl-2-(5Z,8Z,11Z-eicosatrienoyl)-sn-glycero-3-phosphocholine	LMGP01012185	53478879	Phosphatidylcholine	-0.359751	0.0400746	0.996881
PC 20:0_20:3	PC(20:0/20:3(8Z,11Z,14Z))	1-eicosanoyl-2-(8Z,11Z,14Z-eicosatrienoyl)-glycero-3-phosphocholine	LMGP01011799	52923077	Phosphatidylcholine	-0.359751	0.0400746	0.996881
PE 20:1_20:3	PE(20:1(11Z)/20:3(8Z,11Z,14Z))	1-(11Z-eicosenoyl)-2-(8Z,11Z,14Z-eicosatrienoyl)-glycero-3-phosphoethanolamine	LMGP02010862	52924563	Phosphatidylethanolamine	-0.612594	0.0413837	0.996881
PG 18:1_18:2	PG(18:1(9Z)/18:2(9Z,12Z))	1-(9Z-octadecenoyl)-2-(9Z,12Z-octadecadienoyl)-glycero-3-phospho-(1'-sn-glycerol)	LMGP04010960	52927223	Phosphatidylglycerol	-2.00606	0.0414854	0.996881
LPS 22:4	PS(22:4(7Z,10Z,13Z,16Z)/0:0)	1-(7Z,10Z,13Z,16Z-docosatetraenoyl)-glycero-3-phosphoserine	LMGP03050014	52926282	Lysophosphatidylserine	1.51384	0.0417696	0.996881
PC P-20:0_20:1	PC(P-20:0/20:1(11Z))	1-(1Z-eicosenyl)-2-(11Z-eicosenoyl)-glycero-3-phosphocholine	LMGP01030094	52924016	1-alkenyl,Phosphatidylcholine	-1.20738	0.0418325	0.996881
PG 18:0_20:2	PG(18:0/20:2(11Z,14Z))	1-octadecanoyl-2-(11Z,14Z-eicosadienoyl)-glycero-3-phospho-(1'-sn-glycerol)	LMGP04010963	52927226	Phosphatidylglycerol	-1.20275	0.0418477	0.996881
PG 18:0_18:2	PG(18:0/18:2(9Z,12Z))	1-octadecanoyl-2-(9Z,12Z-octadecadienoyl)-glycero-3-phospho-(1'-sn-glycerol)	LMGP04010982	52927245	Phosphatidylglycerol	-1.76342	0.0421579	0.996881
PG 16:0_16:0	PG(16:0/16:0)	1,2-dihexadecanoyl-sn-glycero-3-phospho-(1'-sn-glycerol)	LMGP04010986	446440	Phosphatidylglycerol	-1.70585	0.0426715	0.996881
PG 14:0_20:2	PG(14:0/20:2(11Z,14Z))	1-tetradecanoyl-2-(11Z,14Z-eicosadienoyl)-glycero-3-phospho-(1'-sn-glycerol)	LMGP04010103	52926368	Phosphatidylglycerol	-1.63474	0.0433564	0.996881
PC 16:1_20:1	PC 16:1_20:1	1-(9Z-hexadecenoyl)-2-(11Z-eicosenoyl)-glycero-3-phosphocholine	LMGP01011489	52922459	Phosphatidylcholine	-0.820135	0.0454193	0.996881
PG 16:0_22:4	PG 16:0_22:4	1-hexadecanoyl-2-(7Z,10Z,13Z,16Z-docosatetraenoyl)-glycero-3-phospho-(1'-sn-glycerol)	LMGP04010968	52927231	Phosphatidylglycerol	-2.16955	0.0459411	0.996881
PG 14:0_16:0	PG(14:0/16:0)	1-tetradecanoyl-2-hexadecanoyl-sn-glycero-3-phospho-(1'-sn-glycerol)	LMGP04010022	9547116	Phosphatidylglycerol	-2.00911	0.0469156	0.996881
PG 18:0_20:3	PG(18:0/20:3(8Z,11Z,14Z))	1-octadecanoyl-2-(8Z,11Z,14Z-eicosatrienoyl)-glycero-3-phospho-(1'-sn-glycerol)	LMGP04010885	52927150	Phosphatidylglycerol	-1.68931	0.0481306	0.996881
PC 16:0_16:1	PC(16:0/16:1(9Z))	1-hexadecanoyl-2-(9Z-hexadecenoyl)-sn-glycero-3-phosphocholine	LMGP01010566	6443788	Phosphatidylcholine	-0.479285	0.0493497	0.996881
Lipid ID	Common Name	Systematic Name	LipidMaps ID	PubChem ID	Lipid class	Log FC	p-value	FDR adjusted p-value

## Sheet: Proteins_H2O
LipidMaps ID	UniProt Protein					No duplicates
1-tetradecanoyl-2-(9Z-hexadecenoyl)-sn-glycero-3-phosphocholine	Abcb1a					Abcb1a
1-tetradecanoyl-2-(9Z-hexadecenoyl)-sn-glycero-3-phosphocholine	Abcb4					Abcb4
1-tetradecanoyl-2-(9Z-hexadecenoyl)-sn-glycero-3-phosphocholine	Ano3					Ano3
1-tetradecanoyl-2-(9Z-hexadecenoyl)-sn-glycero-3-phosphocholine	Ano4					Ano4
1-tetradecanoyl-2-(9Z-hexadecenoyl)-sn-glycero-3-phosphocholine	Ano6					Ano6
1-tetradecanoyl-2-(9Z-hexadecenoyl)-sn-glycero-3-phosphocholine	Ano7					Ano7
1-tetradecanoyl-2-(9Z-hexadecenoyl)-sn-glycero-3-phosphocholine	Ano9					Ano9
1-tetradecanoyl-2-(9Z-hexadecenoyl)-sn-glycero-3-phosphocholine	Hrasls5					Hrasls5
1-tetradecanoyl-2-(9Z-hexadecenoyl)-sn-glycero-3-phosphocholine	Mtp					Mtp
1-hexadecanoyl-2-(9Z-hexadecenoyl)-sn-glycero-3-phosphocholine	Ano3					Pltp
1-hexadecanoyl-2-(9Z-hexadecenoyl)-sn-glycero-3-phosphocholine	Ano4					Lpcat3
1-hexadecanoyl-2-(9Z-hexadecenoyl)-sn-glycero-3-phosphocholine	Ano6					Atp8a1
1-hexadecanoyl-2-(9Z-hexadecenoyl)-sn-glycero-3-phosphocholine	Ano7					Atp8b3
1-hexadecanoyl-2-(9Z-hexadecenoyl)-sn-glycero-3-phosphocholine	Ano9					Plscr1
1-hexadecanoyl-2-(9Z-hexadecenoyl)-sn-glycero-3-phosphocholine	Hrasls5					Ptpmt1
1-hexadecanoyl-2-(9Z-hexadecenoyl)-sn-glycero-3-phosphocholine	Mtp					Lpcat1
1,2-di-(9Z-hexadecenoyl)-sn-glycero-3-phosphocholine	Abcb1a					Abhd16a
1,2-di-(9Z-hexadecenoyl)-sn-glycero-3-phosphocholine	Abcb4					Mtmr7
1,2-di-(9Z-hexadecenoyl)-sn-glycero-3-phosphocholine	Ano3
1,2-di-(9Z-hexadecenoyl)-sn-glycero-3-phosphocholine	Ano4
1,2-di-(9Z-hexadecenoyl)-sn-glycero-3-phosphocholine	Ano6
1,2-di-(9Z-hexadecenoyl)-sn-glycero-3-phosphocholine	Ano7
1,2-di-(9Z-hexadecenoyl)-sn-glycero-3-phosphocholine	Ano9
1,2-di-(9Z-hexadecenoyl)-sn-glycero-3-phosphocholine	Hrasls5
1,2-di-(9Z-hexadecenoyl)-sn-glycero-3-phosphocholine	Mtp
1,2-di-(9Z-hexadecenoyl)-sn-glycero-3-phosphocholine	Pltp
1-(9Z-hexadecenoyl)-2-(11Z-octadecenoyl)-sn-glycero-3-phosphocholine	Abcb1a
1-(9Z-hexadecenoyl)-2-(11Z-octadecenoyl)-sn-glycero-3-phosphocholine	Abcb4
1-(9Z-hexadecenoyl)-2-(11Z-octadecenoyl)-sn-glycero-3-phosphocholine	Ano3
1-(9Z-hexadecenoyl)-2-(11Z-octadecenoyl)-sn-glycero-3-phosphocholine	Ano4
1-(9Z-hexadecenoyl)-2-(11Z-octadecenoyl)-sn-glycero-3-phosphocholine	Ano6
1-(9Z-hexadecenoyl)-2-(11Z-octadecenoyl)-sn-glycero-3-phosphocholine	Ano7
1-(9Z-hexadecenoyl)-2-(11Z-octadecenoyl)-sn-glycero-3-phosphocholine	Ano9
1-(9Z-hexadecenoyl)-2-(11Z-octadecenoyl)-sn-glycero-3-phosphocholine	Hrasls5
1-(9Z-hexadecenoyl)-2-(11Z-octadecenoyl)-sn-glycero-3-phosphocholine	Mtp
1-(9Z-hexadecenoyl)-2-(11Z-octadecenoyl)-sn-glycero-3-phosphocholine	Pltp
1-(9Z-hexadecenoyl)-2-(9Z-octadecenoyl)-sn-glycero-3-phosphocholine	Abcb1a
1-(9Z-hexadecenoyl)-2-(9Z-octadecenoyl)-sn-glycero-3-phosphocholine	Abcb4
1-(9Z-hexadecenoyl)-2-(9Z-octadecenoyl)-sn-glycero-3-phosphocholine	Ano3
1-(9Z-hexadecenoyl)-2-(9Z-octadecenoyl)-sn-glycero-3-phosphocholine	Ano4
1-(9Z-hexadecenoyl)-2-(9Z-octadecenoyl)-sn-glycero-3-phosphocholine	Ano6
1-(9Z-hexadecenoyl)-2-(9Z-octadecenoyl)-sn-glycero-3-phosphocholine	Ano7
1-(9Z-hexadecenoyl)-2-(9Z-octadecenoyl)-sn-glycero-3-phosphocholine	Ano9
1-(9Z-hexadecenoyl)-2-(9Z-octadecenoyl)-sn-glycero-3-phosphocholine	Hrasls5
1-(9Z-hexadecenoyl)-2-(9Z-octadecenoyl)-sn-glycero-3-phosphocholine	Mtp
1-(9Z-hexadecenoyl)-2-(9Z-octadecenoyl)-sn-glycero-3-phosphocholine	Pltp
1-eicosanoyl-2-(11Z,14Z,17Z-eicosatrienoyl)-sn-glycero-3-phosphocholine	Ano3
1-eicosanoyl-2-(11Z,14Z,17Z-eicosatrienoyl)-sn-glycero-3-phosphocholine	Ano4
1-eicosanoyl-2-(11Z,14Z,17Z-eicosatrienoyl)-sn-glycero-3-phosphocholine	Ano6
1-eicosanoyl-2-(11Z,14Z,17Z-eicosatrienoyl)-sn-glycero-3-phosphocholine	Ano7
1-eicosanoyl-2-(11Z,14Z,17Z-eicosatrienoyl)-sn-glycero-3-phosphocholine	Ano9
1-eicosanoyl-2-(11Z,14Z,17Z-eicosatrienoyl)-sn-glycero-3-phosphocholine	Hrasls5
1-eicosanoyl-2-(11Z,14Z,17Z-eicosatrienoyl)-sn-glycero-3-phosphocholine	Mtp
1-eicosanoyl-2-(11Z,14Z,17Z-eicosatrienoyl)-sn-glycero-3-phosphocholine	Pltp
1-(9Z-tetradecenoyl)-2-(4Z,7Z,10Z,13Z,16Z,19Z-docosahexaenoyl)-glycero-3-phosphocholine	Ano3
1-(9Z-tetradecenoyl)-2-(4Z,7Z,10Z,13Z,16Z,19Z-docosahexaenoyl)-glycero-3-phosphocholine	Ano4
1-(9Z-tetradecenoyl)-2-(4Z,7Z,10Z,13Z,16Z,19Z-docosahexaenoyl)-glycero-3-phosphocholine	Ano6
1-(9Z-tetradecenoyl)-2-(4Z,7Z,10Z,13Z,16Z,19Z-docosahexaenoyl)-glycero-3-phosphocholine	Ano7
1-(9Z-tetradecenoyl)-2-(4Z,7Z,10Z,13Z,16Z,19Z-docosahexaenoyl)-glycero-3-phosphocholine	Ano9
1-(9Z-tetradecenoyl)-2-(4Z,7Z,10Z,13Z,16Z,19Z-docosahexaenoyl)-glycero-3-phosphocholine	Hrasls5
1-(9Z-tetradecenoyl)-2-(4Z,7Z,10Z,13Z,16Z,19Z-docosahexaenoyl)-glycero-3-phosphocholine	Mtp
1-(9Z-tetradecenoyl)-2-(4Z,7Z,10Z,13Z,16Z,19Z-docosahexaenoyl)-glycero-3-phosphocholine	Pltp
1-(9Z-hexadecenoyl)-2-(11Z-eicosenoyl)-glycero-3-phosphocholine	Ano3
1-(9Z-hexadecenoyl)-2-(11Z-eicosenoyl)-glycero-3-phosphocholine	Ano4
1-(9Z-hexadecenoyl)-2-(11Z-eicosenoyl)-glycero-3-phosphocholine	Ano6
1-(9Z-hexadecenoyl)-2-(11Z-eicosenoyl)-glycero-3-phosphocholine	Ano7
1-(9Z-hexadecenoyl)-2-(11Z-eicosenoyl)-glycero-3-phosphocholine	Ano9
1-(9Z-hexadecenoyl)-2-(11Z-eicosenoyl)-glycero-3-phosphocholine	Hrasls5
1-(9Z-hexadecenoyl)-2-(11Z-eicosenoyl)-glycero-3-phosphocholine	Mtp
1-(9Z-hexadecenoyl)-2-(11Z-eicosenoyl)-glycero-3-phosphocholine	Pltp
1-(9Z-octadecenoyl)-2-(11Z-eicosenoyl)-glycero-3-phosphocholine	Ano3
1-(9Z-octadecenoyl)-2-(11Z-eicosenoyl)-glycero-3-phosphocholine	Ano4
1-(9Z-octadecenoyl)-2-(11Z-eicosenoyl)-glycero-3-phosphocholine	Ano6
1-(9Z-octadecenoyl)-2-(11Z-eicosenoyl)-glycero-3-phosphocholine	Ano7
1-(9Z-octadecenoyl)-2-(11Z-eicosenoyl)-glycero-3-phosphocholine	Ano9
1-(9Z-octadecenoyl)-2-(11Z-eicosenoyl)-glycero-3-phosphocholine	Hrasls5
1-(9Z-octadecenoyl)-2-(11Z-eicosenoyl)-glycero-3-phosphocholine	Mtp
1-(9Z-octadecenoyl)-2-(11Z-eicosenoyl)-glycero-3-phosphocholine	Pltp
1-eicosanoyl-2-(8Z,11Z,14Z-eicosatrienoyl)-glycero-3-phosphocholine	Abcb1a
1-eicosanoyl-2-(8Z,11Z,14Z-eicosatrienoyl)-glycero-3-phosphocholine	Abcb4
1-eicosanoyl-2-(8Z,11Z,14Z-eicosatrienoyl)-glycero-3-phosphocholine	Ano3
1-eicosanoyl-2-(8Z,11Z,14Z-eicosatrienoyl)-glycero-3-phosphocholine	Ano4
1-eicosanoyl-2-(8Z,11Z,14Z-eicosatrienoyl)-glycero-3-phosphocholine	Ano6
1-eicosanoyl-2-(8Z,11Z,14Z-eicosatrienoyl)-glycero-3-phosphocholine	Ano7
1-eicosanoyl-2-(8Z,11Z,14Z-eicosatrienoyl)-glycero-3-phosphocholine	Ano9
1-eicosanoyl-2-(8Z,11Z,14Z-eicosatrienoyl)-glycero-3-phosphocholine	Hrasls5
1-eicosanoyl-2-(8Z,11Z,14Z-eicosatrienoyl)-glycero-3-phosphocholine	Mtp
1-eicosanoyl-2-(8Z,11Z,14Z-eicosatrienoyl)-glycero-3-phosphocholine	Pltp
1-(9Z-tetradecenoyl)-2-(9Z-hexadecenoyl)-glycero-3-phosphoethanolamine	Abcb1a
1-(9Z-tetradecenoyl)-2-(9Z-hexadecenoyl)-glycero-3-phosphoethanolamine	Abcb4
1-(9Z-tetradecenoyl)-2-(9Z-hexadecenoyl)-glycero-3-phosphoethanolamine	Hrasls5
1-(9Z-tetradecenoyl)-2-(9Z-hexadecenoyl)-glycero-3-phosphoethanolamine	Mtp
1-(9Z-hexadecenoyl)-2-(13Z,16Z-docosadienoyl)-glycero-3-phosphoethanolamine	Abcb1a
1-(9Z-hexadecenoyl)-2-(13Z,16Z-docosadienoyl)-glycero-3-phosphoethanolamine	Abcb4
1-(9Z-hexadecenoyl)-2-(13Z,16Z-docosadienoyl)-glycero-3-phosphoethanolamine	Hrasls5
1-(9Z-hexadecenoyl)-2-(13Z,16Z-docosadienoyl)-glycero-3-phosphoethanolamine	Mtp
1-(9Z,12Z-octadecadienoyl)-2-(8Z,11Z,14Z-eicosatrienoyl)-glycero-3-phosphoethanolamine	Abcb1a
1-(9Z,12Z-octadecadienoyl)-2-(8Z,11Z,14Z-eicosatrienoyl)-glycero-3-phosphoethanolamine	Abcb4
1-(9Z,12Z-octadecadienoyl)-2-(8Z,11Z,14Z-eicosatrienoyl)-glycero-3-phosphoethanolamine	Hrasls5
1-(9Z,12Z-octadecadienoyl)-2-(8Z,11Z,14Z-eicosatrienoyl)-glycero-3-phosphoethanolamine	Mtp
1-(6Z,9Z,12Z-octadecatrienoyl)-2-(4Z,7Z,10Z,13Z,16Z,19Z-docosahexaenoyl)-glycero-3-phosphoethanolamine	Abcb1a
1-(6Z,9Z,12Z-octadecatrienoyl)-2-(4Z,7Z,10Z,13Z,16Z,19Z-docosahexaenoyl)-glycero-3-phosphoethanolamine	Hrasls5
1-(9Z,12Z,15Z-octadecatrienoyl)-2-(4Z,7Z,10Z,13Z,16Z,19Z-docosahexaenoyl)-glycero-3-phosphoethanolamine	Abcb1a
1-(9Z,12Z,15Z-octadecatrienoyl)-2-(4Z,7Z,10Z,13Z,16Z,19Z-docosahexaenoyl)-glycero-3-phosphoethanolamine	Hrasls5
1-(9Z,12Z,15Z-octadecatrienoyl)-2-(4Z,7Z,10Z,13Z,16Z,19Z-docosahexaenoyl)-glycero-3-phosphoethanolamine	Mtp
1-(11Z-eicosenoyl)-2-(8Z,11Z,14Z-eicosatrienoyl)-glycero-3-phosphoethanolamine	Abcb1a
1-(11Z-eicosenoyl)-2-(8Z,11Z,14Z-eicosatrienoyl)-glycero-3-phosphoethanolamine	Hrasls5
1-(11Z-eicosenoyl)-2-(8Z,11Z,14Z-eicosatrienoyl)-glycero-3-phosphoethanolamine	Mtp
1-(9Z-octadecenoyl)-2-(5Z,8Z,11Z,14Z-eicosatetraenoyl)-glycero-3-phosphoethanolamine	Lpcat3
1-(9Z-octadecenoyl)-2-(5Z,8Z,11Z,14Z-eicosatetraenoyl)-glycero-3-phosphoethanolamine	Abcb1a
1-(9Z-octadecenoyl)-2-(5Z,8Z,11Z,14Z-eicosatetraenoyl)-glycero-3-phosphoethanolamine	Hrasls5
1-(9Z-octadecenoyl)-2-(5Z,8Z,11Z,14Z-eicosatetraenoyl)-glycero-3-phosphoethanolamine	Mtp
1-(9Z-hexadecenoyl)-2-(5Z,8Z,11Z,14Z-eicosatetraenoyl)-glycero-3-phosphoethanolamine	Abcb1a
1-(9Z-hexadecenoyl)-2-(5Z,8Z,11Z,14Z-eicosatetraenoyl)-glycero-3-phosphoethanolamine	Hrasls5
1-(9Z-hexadecenoyl)-2-(5Z,8Z,11Z,14Z-eicosatetraenoyl)-glycero-3-phosphoethanolamine	Mtp
1-tetradecanoyl-2-(9Z-hexadecenoyl)-glycero-3-phosphoserine	Ano4
1-tetradecanoyl-2-(9Z-hexadecenoyl)-glycero-3-phosphoserine	Ano6
1-tetradecanoyl-2-(9Z-hexadecenoyl)-glycero-3-phosphoserine	Ano7
1-tetradecanoyl-2-(9Z-hexadecenoyl)-glycero-3-phosphoserine	Ano9
1-tetradecanoyl-2-(9Z-hexadecenoyl)-glycero-3-phosphoserine	Atp8a1
1-tetradecanoyl-2-(9Z-hexadecenoyl)-glycero-3-phosphoserine	Atp8b3
1-tetradecanoyl-2-(9Z-hexadecenoyl)-glycero-3-phosphoserine	Plscr1
1,2-di-(9Z-octadecenoyl)-sn-glycero-3-phospho-(1'-sn-glycerol)	Ptpmt1
1,2-dihexadecanoyl-sn-glycero-3-phospho-(1'-sn-glycerol)	Lpcat1
1-hexadecanoyl-2-(9Z-octadecenoyl)-sn-glycero-3-phospho-(1'-sn-glycerol)	Abhd16a
1-(9Z-tetradecenoyl)-2-(5Z,8Z,11Z,14Z,17Z-eicosapentaenoyl)-glycero-3-phospho-(1'-myo-inositol)	Mtmr7
1-(9Z-tetradecenoyl)-2-(5Z,8Z,11Z,14Z,17Z-eicosapentaenoyl)-glycero-3-phospho-(1'-myo-inositol)	Pltp

## Sheet: Enrichment_H2O
KEGG
GO-MF
GO-BP

## Sheet: Praluent
5xFAD - H2O vs 5xFAD - Praluent
Lipid ID	Common Name	Systematic Name	Lipid ID	PubChem ID	Lipid class	Log FC	p-value	FDR adjusted p-value
DG 18:2_20:4	DG(18:2(9Z,12Z)/20:4(5Z,8Z,11Z,14Z)/0:0)[iso2]	1-(9Z,12Z-octadecadienoyl)-2-(5Z,8Z,11Z,14Z-eicosatetraenoyl)-sn-glycerol	LMGL02010131	9543796	Diacylglycerides	0.851085	0.0471344	0.95453
PC 14:1_20:4	PC(14:1(9Z)/20:4(5Z,8Z,11Z,14Z))	1-(9Z-tetradecenoyl)-2-(5Z,8Z,11Z,14Z-eicosatetraenoyl)-glycero-3-phosphocholine	LMGP01011401	52922284	Phosphatidylcholine	0.25795	0.0467705	0.95453				No information regarding the lipid was found, this was then removed from the list for further analysis
DG 16:0_16:2					Diacylglycerides	-1.00816	0.0457235	0.95453
LPC 16:1	PC(16:1(9E)/0:0)	1-(9E-hexadecenoyl)-sn-glycero-3-phosphocholine	LMGP01050021	24779460	Lysophosphatidylcholine	1.83137	0.045653	0.95453
LPC 16:1	PC(16:1(9Z)/0:0)	1-(9Z-hexadecenoyl)-sn-glycero-3-phosphocholine	LMGP01050022	24779461	Lysophosphatidylcholine	1.83137	0.045653	0.95453
DG 18:0_22:2	DG(18:0/22:2(13Z,16Z)/0:0)[iso2]	1-octadecanoyl-2-(13Z,16Z-docosadienoyl)-sn-glycerol	LMGL02010182	9543847	Diacylglycerides	-1.05561	0.0450471	0.95453
PI 18:2_20:4	PI(18:2(9Z,12Z)/20:4(5Z,8Z,11Z,14Z))	1-(9Z,12Z-octadecadienoyl)-2-(5Z,8Z,11Z,14Z-eicosatetraenoyl)-glycero-3-phospho-(1'-myo-inositol)	LMGP06010845	52928298	Phosphatidylinositol	1.62161	0.0436913	0.95453
TG 58:10_FA20:4					Triacylglycerides	1.48375	0.0436894	0.95453
PC 18:2_22:2	PC(18:2(9Z,12Z)/22:2(13Z,16Z))	1-(9Z,12Z-octadecadienoyl)-2-(13Z,16Z-docosadienoyl)-glycero-3-phosphocholine	LMGP01011638	52922755	Phosphatidylcholine	1.22818	0.0435356	0.95453
PC 14:1_22:0	PC(14:1(9Z)/22:0)	1-(9Z-tetradecenoyl)-2-docosanoyl-glycero-3-phosphocholine	LMGP01011404	52922290	Phosphatidylcholine	0.607198	0.0425387	0.95453
PG 14:1_20:1	PG(14:1(9Z)/20:1(11Z))	1-(9Z-tetradecenoyl)-2-(11Z-eicosenoyl)-glycero-3-phospho-(1'-sn-glycerol)	LMGP04010128	52926393	Phosphatidylglycerol	0.771731	0.0424812	0.95453
PC 18:2_20:1	PC(18:2(9Z,12Z)/20:1(11Z))	1-(9Z,12Z-octadecadienoyl)-2-(11Z-eicosenoyl)-glycero-3-phosphocholine	LMGP01011631	52922741	Phosphatidylcholine	1.22939	0.0413139	0.95453
PC 18:2_20:1	PC(18:2(9Z,12Z)/20:1(13Z))	1-(9Z,12Z-octadecadienoyl)-2-(13Z-eicosenoyl)-sn-glycero-3-phosphocholine	LMGP01010942	24778978	Phosphatidylcholine	1.22939	0.0413139	0.95453
PC 20:3_22:4	PC(20:3(8Z,11Z,14Z)/22:4(7Z,10Z,13Z,16Z))	1-(8Z,11Z,14Z-eicosatrienoyl)-2-(7Z,10Z,13Z,16Z-docosatetraenoyl)-glycero-3-phosphocholine	LMGP01011895	52923267	Phosphatidylcholine	-0.417648	0.0403437	0.95453
DG 16:0_20:1	DG(16:0/20:1(11Z)/0:0)[iso2]	1-hexadecanoyl-2-(11Z-eicosenoyl)-sn-glycerol	LMGL02010048	9543715	Diacylglycerides	-1.27396	0.0379643	0.95453
DG 20:1_20:3	DG(20:1(11Z)/20:3(8Z,11Z,14Z)/0:0)[iso2]	1-(11Z-eicosenoyl)-2-(8Z,11Z,14Z-eicosatrienoyl)-sn-glycerol	LMGL02010164	9543829	Diacylglycerides	-0.932213	0.0374602	0.95453
DG 20:0_22:6	DG(20:0/22:6(4Z,7Z,10Z,13Z,16Z,19Z)/0:0)[iso2]	1-eicosanoyl-2-(4Z,7Z,10Z,13Z,16Z,19Z-docosahexaenoyl)-sn-glycerol	LMGL02010257	9543922	Diacylglycerides	-1.15681	0.033338	0.95453
Cer 18:1;O2_22:3					Ceramides	-0.687899	0.0333235	0.95453
LPE 18:2	PE(0:0/18:2(9Z,12Z))	2-(9Z,12Z-octadecadienoyl)-sn-glycero-3-phosphoethanolamine	LMGP02050041	53480926	Lysophosphatidylethanolamine	1.54923	0.0313606	0.95453
LPE 18:2	PE(18:2(9Z,12Z)/0:0)	1-(9Z,12Z-octadecadienoyl)-glycero-3-phosphoethanolamine	LMGP02050011	52925130	Lysophosphatidylethanolamine	1.54923	0.0313606	0.95453
HexCer 18:1;O2_20:1					Hexosylceramides	1.15936	0.0295564	0.95453
PC 18:3_20:5	PC(18:3(6Z,9Z,12Z)/20:5(5Z,8Z,11Z,14Z,17Z))	1-(6Z,9Z,12Z-octadecatrienoyl)-2-(5Z,8Z,11Z,14Z,17Z-eicosapentaenoyl)-glycero-3-phosphocholine	LMGP01011664	52922807	Phosphatidylcholine	1.04023	0.0291811	0.95453
PC 18:3_20:5	PC(18:3(9Z,12Z,15Z)/20:5(5Z,8Z,11Z,14Z,17Z))	1-(9Z,12Z,15Z-octadecatrienoyl)-2-(5Z,8Z,11Z,14Z,17Z-eicosapentaenoyl)-glycero-3-phosphocholine	LMGP01011693	52922865	Phosphatidylcholine	1.04023	0.0291811	0.95453
PE O-16:0_16:1	PE(O-16:0/16:1(9Z))	1-hexadecyl-2-(9Z-hexadecenoyl)-glycero-3-phosphoethanolamine	LMGP02020027	52924962	1-alkyl,Phosphoethanolamine	0.917794	0.0287348	0.95453
DG 14:0_20:1	DG(14:0/20:1(11Z)/0:0)[iso2]	1-tetradecanoyl-2-(11Z-eicosenoyl)-sn-glycerol	LMGL02010389	53477956	Diacylglycerides	-1.13796	0.0261665	0.95453
PC 14:1_22:4	PC(14:1(9Z)/22:4(7Z,10Z,13Z,16Z))	1-(9Z-tetradecenoyl)-2-(7Z,10Z,13Z,16Z-docosatetraenoyl)-glycero-3-phosphocholine	LMGP01011407	52922296	Phosphatidylcholine	-0.310915	0.0258548	0.95453
PG 20:3_22:2	PG(20:3(8Z,11Z,14Z)/22:2(13Z,16Z))	1-(8Z,11Z,14Z-eicosatrienoyl)-2-(13Z,16Z-docosadienoyl)-glycero-3-phospho-(1'-sn-glycerol)	LMGP04010617	52926882	Phosphatidylglycerol	0.595014	0.0246531	0.95453
PC 18:3_18:3	PC(18:3(6Z,9Z,12Z)/18:3(6Z,9Z,12Z))	1,2-di-(6Z,9Z,12Z-octadecatrienoyl)-sn-glycero-3-phosphocholine	LMGP01011654	52922787	Phosphatidylcholine	1.25963	0.0245244	0.95453
PC 18:3_18:3	PC(18:3(6Z,9Z,12Z)/18:3(9Z,12Z,15Z))	1-(6Z,9Z,12Z-octadecatrienoyl)-2-(9Z,12Z,15Z-octadecatrienoyl)-glycero-3-phosphocholine	LMGP01011655	52922789	Phosphatidylcholine	1.25963	0.0245244	0.95453
PC 18:3_18:3	PC(18:3(9E,11E,13E)/18:3(9E,11E,13E))	1,2-di-(9E,11E,13E-octadecatrienoyl)-sn-glycero-3-phosphocholine	LMGP01010952	24778987	Phosphatidylcholine	1.25963	0.0245244	0.95453
PC 18:3_18:3	PC(18:3(9Z,11E,13E)/18:3(9Z,11E,13E))	1,2-di-(9Z,11E,13E-octadecatrienoyl)-sn-glycero-3-phosphocholine	LMGP01010954	24778988	Phosphatidylcholine	1.25963	0.0245244	0.95453
PC 18:3_18:3	PC(18:3(9Z,12Z,15Z)/18:3(6Z,9Z,12Z))	1-(9Z,12Z,15Z-octadecatrienoyl)-2-(6Z,9Z,12Z-octadecatrienoyl)-glycero-3-phosphocholine	LMGP01011684	52922847	Phosphatidylcholine	1.25963	0.0245244	0.95453
PC 18:3_18:3	PC(18:3(9Z,12Z,15Z)/18:3(9Z,12Z,15Z))	1,2-di-(9Z,12Z,15Z-octadecatrienoyl)-sn-glycero-3-phosphocholine	LMGP01010956	24778990	Phosphatidylcholine	1.25963	0.0245244	0.95453
CE 20:5	20:5 Cholesterol ester	cholest-5-en-3β-yl (5Z,8Z,11Z,14Z,17Z-eicosapentaenoate)	LMST01020015	10372299	Cholesterol Esters	-1.30628	0.0217986	0.95453
PG 20:3_20:5	PG(20:3(8Z,11Z,14Z)/20:5(5Z,8Z,11Z,14Z,17Z))	1-(8Z,11Z,14Z-eicosatrienoyl)-2-(5Z,8Z,11Z,14Z,17Z-eicosapentaenoyl)-glycero-3-phospho-(1'-sn-glycerol)	LMGP04010613	52926878	Phosphatidylglycerol	-0.625395	0.0167586	0.95453
TG 60:13_FA20:3					Triacylglycerides	-1.03696	0.0158026	0.95453
PG 14:1_22:2	PG(14:1(9Z)/22:2(13Z,16Z))	1-(9Z-tetradecenoyl)-2-(13Z,16Z-docosadienoyl)-glycero-3-phospho-(1'-sn-glycerol)	LMGP04010136	52926401	Phosphatidylglycerol	-0.43379	0.0157528	0.95453
PE 14:1_22:2	PE(14:1(9Z)/22:2(13Z,16Z))	1-(9Z-tetradecenoyl)-2-(13Z,16Z-docosadienoyl)-glycero-3-phosphoethanolamine	LMGP02010449	52924154	Phosphatidylethanolamine	-0.350742	0.0155377	0.95453
PC 20:3_20:5	PC(20:3(8Z,11Z,14Z)/20:5(5Z,8Z,11Z,14Z,17Z))	1-(8Z,11Z,14Z-eicosatrienoyl)-2-(5Z,8Z,11Z,14Z,17Z-eicosapentaenoyl)-glycero-3-phosphocholine	LMGP01011890	52923257	Phosphatidylcholine	0.759752	0.0147817	0.95453
PC 14:0_18:3	PC(14:0/18:3(6Z,9Z,12Z))	1-tetradecanoyl-2-(6Z,9Z,12Z-octadecatrienoyl)-glycero-3-phosphocholine	LMGP01011369	52922220	Phosphatidylcholine	0.623361	0.0126463	0.95453
PC 14:0_18:3	PC(14:0/18:3(9Z,12Z,15Z))	1-tetradecanoyl-2-(9Z,12Z,15Z-octadecatrienoyl)-sn-glycero-3-phosphocholine	LMGP01010497	24778625	Phosphatidylcholine	0.623361	0.0126463	0.95453
PC 14:1_18:3	PC(14:1(9Z)/18:3(6Z,9Z,12Z))	1-(9Z-tetradecenoyl)-2-(6Z,9Z,12Z-octadecatrienoyl)-glycero-3-phosphocholine	LMGP01011392	52922266	Phosphatidylcholine	0.183564	0.0096226	0.8686
PC 14:1_18:3	PC(14:1(9Z)/18:3(9Z,12Z,15Z))	1-(9Z-tetradecenoyl)-2-(9Z,12Z,15Z-octadecatrienoyl)-glycero-3-phosphocholine	LMGP01011393	52922268	Phosphatidylcholine	0.183564	0.0096226	0.8686
DG 18:0_20:4	DG(18:0/20:4(5Z,8Z,11Z,14Z)/0:0)[iso2]	1-octadecanoyl-2-(5Z,8Z,11Z,14Z-eicosatetraenoyl)-sn-glycerol	LMGL02010111	6438587	Diacylglycerides	-0.814082	0.00948609	0.8686
PE P-16:0_16:1	PE(P-16:0/16:1(9Z))	1-(1Z-hexadecenyl)-2-(9Z-hexadecenoyl)-glycero-3-phosphoethanolamine	LMGP02030014	52925047	1-alkenyl,Phosphoethanolamine	1.06431	0.00739739	0.770466
PG 16:1_20:4	PG(16:1(9Z)/20:4(5Z,8Z,11Z,14Z))	1-(9Z-hexadecenoyl)-2-(5Z,8Z,11Z,14Z-eicosatetraenoyl)-glycero-3-phospho-(1'-sn-glycerol)	LMGP04010899	52927164	Phosphatidylglycerol	-0.331769	0.00648733	0.731987
Cer 18:1;O2_18:1					Ceramides	-0.710812	0.00490965	0.604334
PG 18:1_22:2	PG(18:1(9Z)/22:2(13Z,16Z))	1-(9Z-octadecenoyl)-2-(13Z,16Z-docosadienoyl)-glycero-3-phospho-(1'-sn-glycerol)	LMGP04010338	52926603	Phosphatidylglycerol	-0.89825	0.00429642	0.581736
PG 16:1_18:3	PG(16:1(9Z)/18:3(6Z,9Z,12Z))	1-(9Z-hexadecenoyl)-2-(6Z,9Z,12Z-octadecatrienoyl)-glycero-3-phospho-(1'-sn-glycerol)	LMGP04010212	52926477	Phosphatidylglycerol	-0.22236	0.00183698	0.276364
PG 16:1_18:3	PG(16:1(9Z)/18:3(9Z,12Z,15Z))	1-(9Z-hexadecenoyl)-2-(9Z,12Z,15Z-octadecatrienoyl)-glycero-3-phospho-(1'-sn-glycerol)	LMGP04010213	52926478	Phosphatidylglycerol	-0.22236	0.00183698	0.276364
PG 20:4_22:4	PG(20:4(5Z,8Z,11Z,14Z)/22:4(7Z,10Z,13Z,16Z))	1-(5Z,8Z,11Z,14Z-eicosatetraenoyl)-2-(7Z,10Z,13Z,16Z-docosatetraenoyl)-glycero-3-phospho-(1'-sn-glycerol)	LMGP04010647	52926912	Phosphatidylglycerol	-0.469025	0.00175036	0.276364
PC 14:1_16:1	PC(14:1(9Z)/16:1(9Z))	1-(9Z-tetradecenoyl)-2-(9Z-hexadecenoyl)-glycero-3-phosphocholine	LMGP01011385	52922252	Phosphatidylcholine	0.17376	0.00168275	0.276364
PI 16:0_20:3	PI(16:0/20:3(8Z,11Z,14Z))	1-hexadecanoyl-2-(8Z,11Z,14Z-eicosatrienoyl)-glycero-3-phospho-(1'-myo-inositol)	LMGP06010875	52928328	Phosphatidylinositol	1.88209	0.00096751	0.218335
PG 18:3_20:3	PG(18:3(6Z,9Z,12Z)/20:3(8Z,11Z,14Z))	1-(6Z,9Z,12Z-octadecatrienoyl)-2-(8Z,11Z,14Z-eicosatrienoyl)-glycero-3-phospho-(1'-sn-glycerol)	LMGP04010388	52926653	Phosphatidylglycerol	-0.271521	0.00043458	0.117685
PG 18:3_20:3	PG(18:3(9Z,12Z,15Z)/20:3(8Z,11Z,14Z))	1-(9Z,12Z,15Z-octadecatrienoyl)-2-(8Z,11Z,14Z-eicosatrienoyl)-glycero-3-phospho-(1'-sn-glycerol)	LMGP04010416	52926681	Phosphatidylglycerol	-0.271521	0.00043458	0.117685
PG 20:3_20:4	PG(20:3(8Z,11Z,14Z)/20:4(5Z,8Z,11Z,14Z))	1-(8Z,11Z,14Z-eicosatrienoyl)-2-(5Z,8Z,11Z,14Z-eicosatetraenoyl)-glycero-3-phospho-(1'-sn-glycerol)	LMGP04010612	52926877	Phosphatidylglycerol	-0.399734	0.00035099	0.117685
PG 14:1_18:3	PG(14:1(9Z)/18:3(6Z,9Z,12Z))	1-(9Z-tetradecenoyl)-2-(6Z,9Z,12Z-octadecatrienoyl)-glycero-3-phospho-(1'-sn-glycerol)	LMGP04010122	52926387	Phosphatidylglycerol	-0.203832	0.00024714	0.111544
PG 14:1_18:3	PG(14:1(9Z)/18:3(9Z,12Z,15Z))	1-(9Z-tetradecenoyl)-2-(9Z,12Z,15Z-octadecatrienoyl)-glycero-3-phospho-(1'-sn-glycerol)	LMGP04010123	52926388	Phosphatidylglycerol	-0.203832	0.00024714	0.111544
PG 18:1_18:3	PG(18:1(9Z)/18:3(6Z,9Z,12Z))	1-(9Z-octadecenoyl)-2-(6Z,9Z,12Z-octadecatrienoyl)-glycero-3-phospho-(1'-sn-glycerol)	LMGP04010330	52926595	Phosphatidylglycerol	-0.285572	0.00013111	0.0887604
PG 18:1_18:3	PG(18:1(9Z)/18:3(9Z,12Z,15Z))	1-(9Z-octadecenoyl)-2-(9Z,12Z,15Z-octadecatrienoyl)-glycero-3-phospho-(1'-sn-glycerol)	LMGP04010880	52927145	Phosphatidylglycerol	-0.285572	0.00013111	0.0887604
PG 18:3_22:4	PG(18:3(6Z,9Z,12Z)/22:4(7Z,10Z,13Z,16Z))	1-(6Z,9Z,12Z-octadecatrienoyl)-2-(7Z,10Z,13Z,16Z-docosatetraenoyl)-glycero-3-phospho-(1'-sn-glycerol)	LMGP04010395	52926660	Phosphatidylglycerol	-0.436444	9.033e-05	0.0887604
PG 18:3_22:4	PG(18:3(9Z,12Z,15Z)/22:4(7Z,10Z,13Z,16Z))	1-(9Z,12Z,15Z-octadecatrienoyl)-2-(7Z,10Z,13Z,16Z-docosatetraenoyl)-glycero-3-phospho-(1'-sn-glycerol)	LMGP04010423	52926688	Phosphatidylglycerol	-0.436444	9.033e-05	0.0887604

## Sheet: Praluent_Cleaned
5xFAD - H2O vs 5xFAD - Praluent
Lipid ID	Common Name	Systematic Name	LipidMaps ID	PubChem ID	Lipid class	Log FC	p-value	FDR adjusted p-value
DG 18:2_20:4	DG(18:2(9Z,12Z)/20:4(5Z,8Z,11Z,14Z)/0:0)[iso2]	1-(9Z,12Z-octadecadienoyl)-2-(5Z,8Z,11Z,14Z-eicosatetraenoyl)-sn-glycerol	LMGL02010131	9543796	Diacylglycerides	0.851085	0.0471344	0.95453
PC 14:1_20:4	PC(14:1(9Z)/20:4(5Z,8Z,11Z,14Z))	1-(9Z-tetradecenoyl)-2-(5Z,8Z,11Z,14Z-eicosatetraenoyl)-glycero-3-phosphocholine	LMGP01011401	52922284	Phosphatidylcholine	0.25795	0.0467705	0.95453
LPC 16:1	PC(16:1(9E)/0:0)	1-(9E-hexadecenoyl)-sn-glycero-3-phosphocholine	LMGP01050021	24779460	Lysophosphatidylcholine	1.83137	0.045653	0.95453
LPC 16:1	PC(16:1(9Z)/0:0)	1-(9Z-hexadecenoyl)-sn-glycero-3-phosphocholine	LMGP01050022	24779461	Lysophosphatidylcholine	1.83137	0.045653	0.95453
DG 18:0_22:2	DG(18:0/22:2(13Z,16Z)/0:0)[iso2]	1-octadecanoyl-2-(13Z,16Z-docosadienoyl)-sn-glycerol	LMGL02010182	9543847	Diacylglycerides	-1.05561	0.0450471	0.95453
PI 18:2_20:4	PI(18:2(9Z,12Z)/20:4(5Z,8Z,11Z,14Z))	1-(9Z,12Z-octadecadienoyl)-2-(5Z,8Z,11Z,14Z-eicosatetraenoyl)-glycero-3-phospho-(1'-myo-inositol)	LMGP06010845	52928298	Phosphatidylinositol	1.62161	0.0436913	0.95453
PC 18:2_22:2	PC(18:2(9Z,12Z)/22:2(13Z,16Z))	1-(9Z,12Z-octadecadienoyl)-2-(13Z,16Z-docosadienoyl)-glycero-3-phosphocholine	LMGP01011638	52922755	Phosphatidylcholine	1.22818	0.0435356	0.95453
PC 14:1_22:0	PC(14:1(9Z)/22:0)	1-(9Z-tetradecenoyl)-2-docosanoyl-glycero-3-phosphocholine	LMGP01011404	52922290	Phosphatidylcholine	0.607198	0.0425387	0.95453
PG 14:1_20:1	PG(14:1(9Z)/20:1(11Z))	1-(9Z-tetradecenoyl)-2-(11Z-eicosenoyl)-glycero-3-phospho-(1'-sn-glycerol)	LMGP04010128	52926393	Phosphatidylglycerol	0.771731	0.0424812	0.95453
PC 18:2_20:1	PC(18:2(9Z,12Z)/20:1(11Z))	1-(9Z,12Z-octadecadienoyl)-2-(11Z-eicosenoyl)-glycero-3-phosphocholine	LMGP01011631	52922741	Phosphatidylcholine	1.22939	0.0413139	0.95453
PC 18:2_20:1	PC(18:2(9Z,12Z)/20:1(13Z))	1-(9Z,12Z-octadecadienoyl)-2-(13Z-eicosenoyl)-sn-glycero-3-phosphocholine	LMGP01010942	24778978	Phosphatidylcholine	1.22939	0.0413139	0.95453
PC 20:3_22:4	PC(20:3(8Z,11Z,14Z)/22:4(7Z,10Z,13Z,16Z))	1-(8Z,11Z,14Z-eicosatrienoyl)-2-(7Z,10Z,13Z,16Z-docosatetraenoyl)-glycero-3-phosphocholine	LMGP01011895	52923267	Phosphatidylcholine	-0.417648	0.0403437	0.95453
DG 16:0_20:1	DG(16:0/20:1(11Z)/0:0)[iso2]	1-hexadecanoyl-2-(11Z-eicosenoyl)-sn-glycerol	LMGL02010048	9543715	Diacylglycerides	-1.27396	0.0379643	0.95453
DG 20:1_20:3	DG(20:1(11Z)/20:3(8Z,11Z,14Z)/0:0)[iso2]	1-(11Z-eicosenoyl)-2-(8Z,11Z,14Z-eicosatrienoyl)-sn-glycerol	LMGL02010164	9543829	Diacylglycerides	-0.932213	0.0374602	0.95453
DG 20:0_22:6	DG(20:0/22:6(4Z,7Z,10Z,13Z,16Z,19Z)/0:0)[iso2]	1-eicosanoyl-2-(4Z,7Z,10Z,13Z,16Z,19Z-docosahexaenoyl)-sn-glycerol	LMGL02010257	9543922	Diacylglycerides	-1.15681	0.033338	0.95453
LPE 18:2	PE(0:0/18:2(9Z,12Z))	2-(9Z,12Z-octadecadienoyl)-sn-glycero-3-phosphoethanolamine	LMGP02050041	53480926	Lysophosphatidylethanolamine	1.54923	0.0313606	0.95453
LPE 18:2	PE(18:2(9Z,12Z)/0:0)	1-(9Z,12Z-octadecadienoyl)-glycero-3-phosphoethanolamine	LMGP02050011	52925130	Lysophosphatidylethanolamine	1.54923	0.0313606	0.95453
PC 18:3_20:5	PC(18:3(6Z,9Z,12Z)/20:5(5Z,8Z,11Z,14Z,17Z))	1-(6Z,9Z,12Z-octadecatrienoyl)-2-(5Z,8Z,11Z,14Z,17Z-eicosapentaenoyl)-glycero-3-phosphocholine	LMGP01011664	52922807	Phosphatidylcholine	1.04023	0.0291811	0.95453
PC 18:3_20:5	PC(18:3(9Z,12Z,15Z)/20:5(5Z,8Z,11Z,14Z,17Z))	1-(9Z,12Z,15Z-octadecatrienoyl)-2-(5Z,8Z,11Z,14Z,17Z-eicosapentaenoyl)-glycero-3-phosphocholine	LMGP01011693	52922865	Phosphatidylcholine	1.04023	0.0291811	0.95453
PE O-16:0_16:1	PE(O-16:0/16:1(9Z))	1-hexadecyl-2-(9Z-hexadecenoyl)-glycero-3-phosphoethanolamine	LMGP02020027	52924962	1-alkyl,Phosphoethanolamine	0.917794	0.0287348	0.95453
DG 14:0_20:1	DG(14:0/20:1(11Z)/0:0)[iso2]	1-tetradecanoyl-2-(11Z-eicosenoyl)-sn-glycerol	LMGL02010389	53477956	Diacylglycerides	-1.13796	0.0261665	0.95453
PC 14:1_22:4	PC(14:1(9Z)/22:4(7Z,10Z,13Z,16Z))	1-(9Z-tetradecenoyl)-2-(7Z,10Z,13Z,16Z-docosatetraenoyl)-glycero-3-phosphocholine	LMGP01011407	52922296	Phosphatidylcholine	-0.310915	0.0258548	0.95453
PG 20:3_22:2	PG(20:3(8Z,11Z,14Z)/22:2(13Z,16Z))	1-(8Z,11Z,14Z-eicosatrienoyl)-2-(13Z,16Z-docosadienoyl)-glycero-3-phospho-(1'-sn-glycerol)	LMGP04010617	52926882	Phosphatidylglycerol	0.595014	0.0246531	0.95453
PC 18:3_18:3	PC(18:3(6Z,9Z,12Z)/18:3(6Z,9Z,12Z))	1,2-di-(6Z,9Z,12Z-octadecatrienoyl)-sn-glycero-3-phosphocholine	LMGP01011654	52922787	Phosphatidylcholine	1.25963	0.0245244	0.95453
PC 18:3_18:3	PC(18:3(6Z,9Z,12Z)/18:3(9Z,12Z,15Z))	1-(6Z,9Z,12Z-octadecatrienoyl)-2-(9Z,12Z,15Z-octadecatrienoyl)-glycero-3-phosphocholine	LMGP01011655	52922789	Phosphatidylcholine	1.25963	0.0245244	0.95453
PC 18:3_18:3	PC(18:3(9E,11E,13E)/18:3(9E,11E,13E))	1,2-di-(9E,11E,13E-octadecatrienoyl)-sn-glycero-3-phosphocholine	LMGP01010952	24778987	Phosphatidylcholine	1.25963	0.0245244	0.95453
PC 18:3_18:3	PC(18:3(9Z,11E,13E)/18:3(9Z,11E,13E))	1,2-di-(9Z,11E,13E-octadecatrienoyl)-sn-glycero-3-phosphocholine	LMGP01010954	24778988	Phosphatidylcholine	1.25963	0.0245244	0.95453
PC 18:3_18:3	PC(18:3(9Z,12Z,15Z)/18:3(6Z,9Z,12Z))	1-(9Z,12Z,15Z-octadecatrienoyl)-2-(6Z,9Z,12Z-octadecatrienoyl)-glycero-3-phosphocholine	LMGP01011684	52922847	Phosphatidylcholine	1.25963	0.0245244	0.95453
PC 18:3_18:3	PC(18:3(9Z,12Z,15Z)/18:3(9Z,12Z,15Z))	1,2-di-(9Z,12Z,15Z-octadecatrienoyl)-sn-glycero-3-phosphocholine	LMGP01010956	24778990	Phosphatidylcholine	1.25963	0.0245244	0.95453
CE 20:5	20:5 Cholesterol ester	cholest-5-en-3β-yl (5Z,8Z,11Z,14Z,17Z-eicosapentaenoate)	LMST01020015	10372299	Cholesterol Esters	-1.30628	0.0217986	0.95453
PG 20:3_20:5	PG(20:3(8Z,11Z,14Z)/20:5(5Z,8Z,11Z,14Z,17Z))	1-(8Z,11Z,14Z-eicosatrienoyl)-2-(5Z,8Z,11Z,14Z,17Z-eicosapentaenoyl)-glycero-3-phospho-(1'-sn-glycerol)	LMGP04010613	52926878	Phosphatidylglycerol	-0.625395	0.0167586	0.95453
PG 14:1_22:2	PG(14:1(9Z)/22:2(13Z,16Z))	1-(9Z-tetradecenoyl)-2-(13Z,16Z-docosadienoyl)-glycero-3-phospho-(1'-sn-glycerol)	LMGP04010136	52926401	Phosphatidylglycerol	-0.43379	0.0157528	0.95453
PE 14:1_22:2	PE(14:1(9Z)/22:2(13Z,16Z))	1-(9Z-tetradecenoyl)-2-(13Z,16Z-docosadienoyl)-glycero-3-phosphoethanolamine	LMGP02010449	52924154	Phosphatidylethanolamine	-0.350742	0.0155377	0.95453
PC 20:3_20:5	PC(20:3(8Z,11Z,14Z)/20:5(5Z,8Z,11Z,14Z,17Z))	1-(8Z,11Z,14Z-eicosatrienoyl)-2-(5Z,8Z,11Z,14Z,17Z-eicosapentaenoyl)-glycero-3-phosphocholine	LMGP01011890	52923257	Phosphatidylcholine	0.759752	0.0147817	0.95453
PC 14:0_18:3	PC(14:0/18:3(6Z,9Z,12Z))	1-tetradecanoyl-2-(6Z,9Z,12Z-octadecatrienoyl)-glycero-3-phosphocholine	LMGP01011369	52922220	Phosphatidylcholine	0.623361	0.0126463	0.95453
PC 14:0_18:3	PC(14:0/18:3(9Z,12Z,15Z))	1-tetradecanoyl-2-(9Z,12Z,15Z-octadecatrienoyl)-sn-glycero-3-phosphocholine	LMGP01010497	24778625	Phosphatidylcholine	0.623361	0.0126463	0.95453
PC 14:1_18:3	PC(14:1(9Z)/18:3(6Z,9Z,12Z))	1-(9Z-tetradecenoyl)-2-(6Z,9Z,12Z-octadecatrienoyl)-glycero-3-phosphocholine	LMGP01011392	52922266	Phosphatidylcholine	0.183564	0.0096226	0.8686
PC 14:1_18:3	PC(14:1(9Z)/18:3(9Z,12Z,15Z))	1-(9Z-tetradecenoyl)-2-(9Z,12Z,15Z-octadecatrienoyl)-glycero-3-phosphocholine	LMGP01011393	52922268	Phosphatidylcholine	0.183564	0.0096226	0.8686
DG 18:0_20:4	DG(18:0/20:4(5Z,8Z,11Z,14Z)/0:0)[iso2]	1-octadecanoyl-2-(5Z,8Z,11Z,14Z-eicosatetraenoyl)-sn-glycerol	LMGL02010111	6438587	Diacylglycerides	-0.814082	0.00948609	0.8686
PE P-16:0_16:1	PE(P-16:0/16:1(9Z))	1-(1Z-hexadecenyl)-2-(9Z-hexadecenoyl)-glycero-3-phosphoethanolamine	LMGP02030014	52925047	1-alkenyl,Phosphoethanolamine	1.06431	0.00739739	0.770466
PG 16:1_20:4	PG(16:1(9Z)/20:4(5Z,8Z,11Z,14Z))	1-(9Z-hexadecenoyl)-2-(5Z,8Z,11Z,14Z-eicosatetraenoyl)-glycero-3-phospho-(1'-sn-glycerol)	LMGP04010899	52927164	Phosphatidylglycerol	-0.331769	0.00648733	0.731987
PG 18:1_22:2	PG(18:1(9Z)/22:2(13Z,16Z))	1-(9Z-octadecenoyl)-2-(13Z,16Z-docosadienoyl)-glycero-3-phospho-(1'-sn-glycerol)	LMGP04010338	52926603	Phosphatidylglycerol	-0.89825	0.00429642	0.581736
PG 16:1_18:3	PG(16:1(9Z)/18:3(6Z,9Z,12Z))	1-(9Z-hexadecenoyl)-2-(6Z,9Z,12Z-octadecatrienoyl)-glycero-3-phospho-(1'-sn-glycerol)	LMGP04010212	52926477	Phosphatidylglycerol	-0.22236	0.00183698	0.276364
PG 16:1_18:3	PG(16:1(9Z)/18:3(9Z,12Z,15Z))	1-(9Z-hexadecenoyl)-2-(9Z,12Z,15Z-octadecatrienoyl)-glycero-3-phospho-(1'-sn-glycerol)	LMGP04010213	52926478	Phosphatidylglycerol	-0.22236	0.00183698	0.276364
PG 20:4_22:4	PG(20:4(5Z,8Z,11Z,14Z)/22:4(7Z,10Z,13Z,16Z))	1-(5Z,8Z,11Z,14Z-eicosatetraenoyl)-2-(7Z,10Z,13Z,16Z-docosatetraenoyl)-glycero-3-phospho-(1'-sn-glycerol)	LMGP04010647	52926912	Phosphatidylglycerol	-0.469025	0.00175036	0.276364
PC 14:1_16:1	PC(14:1(9Z)/16:1(9Z))	1-(9Z-tetradecenoyl)-2-(9Z-hexadecenoyl)-glycero-3-phosphocholine	LMGP01011385	52922252	Phosphatidylcholine	0.17376	0.00168275	0.276364
PI 16:0_20:3	PI(16:0/20:3(8Z,11Z,14Z))	1-hexadecanoyl-2-(8Z,11Z,14Z-eicosatrienoyl)-glycero-3-phospho-(1'-myo-inositol)	LMGP06010875	52928328	Phosphatidylinositol	1.88209	0.00096751	0.218335
PG 18:3_20:3	PG(18:3(6Z,9Z,12Z)/20:3(8Z,11Z,14Z))	1-(6Z,9Z,12Z-octadecatrienoyl)-2-(8Z,11Z,14Z-eicosatrienoyl)-glycero-3-phospho-(1'-sn-glycerol)	LMGP04010388	52926653	Phosphatidylglycerol	-0.271521	0.00043458	0.117685
PG 18:3_20:3	PG(18:3(9Z,12Z,15Z)/20:3(8Z,11Z,14Z))	1-(9Z,12Z,15Z-octadecatrienoyl)-2-(8Z,11Z,14Z-eicosatrienoyl)-glycero-3-phospho-(1'-sn-glycerol)	LMGP04010416	52926681	Phosphatidylglycerol	-0.271521	0.00043458	0.117685
PG 20:3_20:4	PG(20:3(8Z,11Z,14Z)/20:4(5Z,8Z,11Z,14Z))	1-(8Z,11Z,14Z-eicosatrienoyl)-2-(5Z,8Z,11Z,14Z-eicosatetraenoyl)-glycero-3-phospho-(1'-sn-glycerol)	LMGP04010612	52926877	Phosphatidylglycerol	-0.399734	0.00035099	0.117685
PG 14:1_18:3	PG(14:1(9Z)/18:3(6Z,9Z,12Z))	1-(9Z-tetradecenoyl)-2-(6Z,9Z,12Z-octadecatrienoyl)-glycero-3-phospho-(1'-sn-glycerol)	LMGP04010122	52926387	Phosphatidylglycerol	-0.203832	0.00024714	0.111544
PG 14:1_18:3	PG(14:1(9Z)/18:3(9Z,12Z,15Z))	1-(9Z-tetradecenoyl)-2-(9Z,12Z,15Z-octadecatrienoyl)-glycero-3-phospho-(1'-sn-glycerol)	LMGP04010123	52926388	Phosphatidylglycerol	-0.203832	0.00024714	0.111544
PG 18:1_18:3	PG(18:1(9Z)/18:3(6Z,9Z,12Z))	1-(9Z-octadecenoyl)-2-(6Z,9Z,12Z-octadecatrienoyl)-glycero-3-phospho-(1'-sn-glycerol)	LMGP04010330	52926595	Phosphatidylglycerol	-0.285572	0.00013111	0.0887604
PG 18:1_18:3	PG(18:1(9Z)/18:3(9Z,12Z,15Z))	1-(9Z-octadecenoyl)-2-(9Z,12Z,15Z-octadecatrienoyl)-glycero-3-phospho-(1'-sn-glycerol)	LMGP04010880	52927145	Phosphatidylglycerol	-0.285572	0.00013111	0.0887604
PG 18:3_22:4	PG(18:3(6Z,9Z,12Z)/22:4(7Z,10Z,13Z,16Z))	1-(6Z,9Z,12Z-octadecatrienoyl)-2-(7Z,10Z,13Z,16Z-docosatetraenoyl)-glycero-3-phospho-(1'-sn-glycerol)	LMGP04010395	52926660	Phosphatidylglycerol	-0.436444	9.033e-05	0.0887604
PG 18:3_22:4	PG(18:3(9Z,12Z,15Z)/22:4(7Z,10Z,13Z,16Z))	1-(9Z,12Z,15Z-octadecatrienoyl)-2-(7Z,10Z,13Z,16Z-docosatetraenoyl)-glycero-3-phospho-(1'-sn-glycerol)	LMGP04010423	52926688	Phosphatidylglycerol	-0.436444	9.033e-05	0.0887604

## Sheet: Praluent_Proteins
LipidMaps ID	UniProt Protein					No duplicates
1-hexadecanoyl-2-(11Z-eicosenoyl)-sn-glycerol	Lpin1					Lpin1
1-hexadecanoyl-2-(11Z-eicosenoyl)-sn-glycerol	Lpin2					Lpin2
1-hexadecanoyl-2-(11Z-eicosenoyl)-sn-glycerol	Lpin3					Lpin3
1-octadecanoyl-2-(5Z,8Z,11Z,14Z-eicosatetraenoyl)-sn-glycerol	Dgat1					Dgat1
1-octadecanoyl-2-(5Z,8Z,11Z,14Z-eicosatetraenoyl)-sn-glycerol	Lpin1					Plcz1
1-octadecanoyl-2-(5Z,8Z,11Z,14Z-eicosatetraenoyl)-sn-glycerol	Lpin2					Plch2
1-octadecanoyl-2-(5Z,8Z,11Z,14Z-eicosatetraenoyl)-sn-glycerol	Lpin3					Plcd3
1-octadecanoyl-2-(5Z,8Z,11Z,14Z-eicosatetraenoyl)-sn-glycerol	Plcz1					Abcb1a
1-(9Z,12Z-octadecadienoyl)-2-(5Z,8Z,11Z,14Z-eicosatetraenoyl)-sn-glycerol	Lpin1					Abcb4
1-(9Z,12Z-octadecadienoyl)-2-(5Z,8Z,11Z,14Z-eicosatetraenoyl)-sn-glycerol	Lpin2					Ano3
1-(9Z,12Z-octadecadienoyl)-2-(5Z,8Z,11Z,14Z-eicosatetraenoyl)-sn-glycerol	Lpin3					Ano4
1-(9Z,12Z-octadecadienoyl)-2-(5Z,8Z,11Z,14Z-eicosatetraenoyl)-sn-glycerol	Plcz1					Ano6
1-(11Z-eicosenoyl)-2-(8Z,11Z,14Z-eicosatrienoyl)-sn-glycerol	Lpin1					Ano7
1-(11Z-eicosenoyl)-2-(8Z,11Z,14Z-eicosatrienoyl)-sn-glycerol	Lpin2					Ano9
1-(11Z-eicosenoyl)-2-(8Z,11Z,14Z-eicosatrienoyl)-sn-glycerol	Lpin3					Hrasls5
1-(11Z-eicosenoyl)-2-(8Z,11Z,14Z-eicosatrienoyl)-sn-glycerol	Plch2					Pltp
1-(11Z-eicosenoyl)-2-(8Z,11Z,14Z-eicosatrienoyl)-sn-glycerol	Plcd3					Mtp
1-(11Z-eicosenoyl)-2-(8Z,11Z,14Z-eicosatrienoyl)-sn-glycerol	Plcz1					Mfsd2a
1-octadecanoyl-2-(13Z,16Z-docosadienoyl)-sn-glycerol	Lpin1					Mtmr7
1-octadecanoyl-2-(13Z,16Z-docosadienoyl)-sn-glycerol	Lpin2
1-octadecanoyl-2-(13Z,16Z-docosadienoyl)-sn-glycerol	Lpin3
1-octadecanoyl-2-(13Z,16Z-docosadienoyl)-sn-glycerol	Plcd3
1-octadecanoyl-2-(13Z,16Z-docosadienoyl)-sn-glycerol	Plch2
1-octadecanoyl-2-(13Z,16Z-docosadienoyl)-sn-glycerol	Plcz1
1-eicosanoyl-2-(4Z,7Z,10Z,13Z,16Z,19Z-docosahexaenoyl)-sn-glycerol	Lpin1
1-eicosanoyl-2-(4Z,7Z,10Z,13Z,16Z,19Z-docosahexaenoyl)-sn-glycerol	Lpin2
1-eicosanoyl-2-(4Z,7Z,10Z,13Z,16Z,19Z-docosahexaenoyl)-sn-glycerol	Lpin3
1-eicosanoyl-2-(4Z,7Z,10Z,13Z,16Z,19Z-docosahexaenoyl)-sn-glycerol	Plcd3
1-eicosanoyl-2-(4Z,7Z,10Z,13Z,16Z,19Z-docosahexaenoyl)-sn-glycerol	Plcz1
1-tetradecanoyl-2-(11Z-eicosenoyl)-sn-glycerol	Lpin1
1-tetradecanoyl-2-(11Z-eicosenoyl)-sn-glycerol	Lpin2
1-tetradecanoyl-2-(11Z-eicosenoyl)-sn-glycerol	Lpin3
1-tetradecanoyl-2-(11Z-eicosenoyl)-sn-glycerol	Plcz1
1-tetradecanoyl-2-(9Z,12Z,15Z-octadecatrienoyl)-sn-glycero-3-phosphocholine	Abcb1a
1-tetradecanoyl-2-(9Z,12Z,15Z-octadecatrienoyl)-sn-glycero-3-phosphocholine	Abcb4
1-tetradecanoyl-2-(9Z,12Z,15Z-octadecatrienoyl)-sn-glycero-3-phosphocholine	Ano3
1-tetradecanoyl-2-(9Z,12Z,15Z-octadecatrienoyl)-sn-glycero-3-phosphocholine	Ano4
1-tetradecanoyl-2-(9Z,12Z,15Z-octadecatrienoyl)-sn-glycero-3-phosphocholine	Ano6
1-tetradecanoyl-2-(9Z,12Z,15Z-octadecatrienoyl)-sn-glycero-3-phosphocholine	Ano7
1-tetradecanoyl-2-(9Z,12Z,15Z-octadecatrienoyl)-sn-glycero-3-phosphocholine	Ano9
1-tetradecanoyl-2-(9Z,12Z,15Z-octadecatrienoyl)-sn-glycero-3-phosphocholine	Hrasls5
1-tetradecanoyl-2-(9Z,12Z,15Z-octadecatrienoyl)-sn-glycero-3-phosphocholine	Pltp
1,2-di-(9Z,12Z,15Z-octadecatrienoyl)-sn-glycero-3-phosphocholine	Abcb1a
1,2-di-(9Z,12Z,15Z-octadecatrienoyl)-sn-glycero-3-phosphocholine	Abcb4
1,2-di-(9Z,12Z,15Z-octadecatrienoyl)-sn-glycero-3-phosphocholine	Ano3
1,2-di-(9Z,12Z,15Z-octadecatrienoyl)-sn-glycero-3-phosphocholine	Ano4
1,2-di-(9Z,12Z,15Z-octadecatrienoyl)-sn-glycero-3-phosphocholine	Ano6
1,2-di-(9Z,12Z,15Z-octadecatrienoyl)-sn-glycero-3-phosphocholine	Ano7
1,2-di-(9Z,12Z,15Z-octadecatrienoyl)-sn-glycero-3-phosphocholine	Ano9
1,2-di-(9Z,12Z,15Z-octadecatrienoyl)-sn-glycero-3-phosphocholine	Hrasls5
1,2-di-(9Z,12Z,15Z-octadecatrienoyl)-sn-glycero-3-phosphocholine	Mtp
1,2-di-(9Z,12Z,15Z-octadecatrienoyl)-sn-glycero-3-phosphocholine	Pltp
1-tetradecanoyl-2-(6Z,9Z,12Z-octadecatrienoyl)-glycero-3-phosphocholine	Abcb1a
1-tetradecanoyl-2-(6Z,9Z,12Z-octadecatrienoyl)-glycero-3-phosphocholine	Abcb4
1-tetradecanoyl-2-(6Z,9Z,12Z-octadecatrienoyl)-glycero-3-phosphocholine	Ano3
1-tetradecanoyl-2-(6Z,9Z,12Z-octadecatrienoyl)-glycero-3-phosphocholine	Ano4
1-tetradecanoyl-2-(6Z,9Z,12Z-octadecatrienoyl)-glycero-3-phosphocholine	Ano6
1-tetradecanoyl-2-(6Z,9Z,12Z-octadecatrienoyl)-glycero-3-phosphocholine	Ano7
1-tetradecanoyl-2-(6Z,9Z,12Z-octadecatrienoyl)-glycero-3-phosphocholine	Ano9
1-tetradecanoyl-2-(6Z,9Z,12Z-octadecatrienoyl)-glycero-3-phosphocholine	Hrasls5
1-tetradecanoyl-2-(6Z,9Z,12Z-octadecatrienoyl)-glycero-3-phosphocholine	Mtp
1-tetradecanoyl-2-(6Z,9Z,12Z-octadecatrienoyl)-glycero-3-phosphocholine	Pltp
1-(9Z-tetradecenoyl)-2-(9Z-hexadecenoyl)-glycero-3-phosphocholine	Abcb1a
1-(9Z-tetradecenoyl)-2-(9Z-hexadecenoyl)-glycero-3-phosphocholine	Abcb4
1-(9Z-tetradecenoyl)-2-(9Z-hexadecenoyl)-glycero-3-phosphocholine	Ano3
1-(9Z-tetradecenoyl)-2-(9Z-hexadecenoyl)-glycero-3-phosphocholine	Ano4
1-(9Z-tetradecenoyl)-2-(9Z-hexadecenoyl)-glycero-3-phosphocholine	Ano6
1-(9Z-tetradecenoyl)-2-(9Z-hexadecenoyl)-glycero-3-phosphocholine	Ano7
1-(9Z-tetradecenoyl)-2-(9Z-hexadecenoyl)-glycero-3-phosphocholine	Ano9
1-(9Z-tetradecenoyl)-2-(9Z-hexadecenoyl)-glycero-3-phosphocholine	Hrasls5
1-(9Z-tetradecenoyl)-2-(9Z-hexadecenoyl)-glycero-3-phosphocholine	Mtp
1-(9Z-tetradecenoyl)-2-(9Z-hexadecenoyl)-glycero-3-phosphocholine	Pltp
1-(9Z-tetradecenoyl)-2-(6Z,9Z,12Z-octadecatrienoyl)-glycero-3-phosphocholine	Abcb1a
1-(9Z-tetradecenoyl)-2-(6Z,9Z,12Z-octadecatrienoyl)-glycero-3-phosphocholine	Abcb4
1-(9Z-tetradecenoyl)-2-(6Z,9Z,12Z-octadecatrienoyl)-glycero-3-phosphocholine	Ano3
1-(9Z-tetradecenoyl)-2-(6Z,9Z,12Z-octadecatrienoyl)-glycero-3-phosphocholine	Ano4
1-(9Z-tetradecenoyl)-2-(6Z,9Z,12Z-octadecatrienoyl)-glycero-3-phosphocholine	Ano6
1-(9Z-tetradecenoyl)-2-(6Z,9Z,12Z-octadecatrienoyl)-glycero-3-phosphocholine	Ano7
1-(9Z-tetradecenoyl)-2-(6Z,9Z,12Z-octadecatrienoyl)-glycero-3-phosphocholine	Ano9
1-(9Z-tetradecenoyl)-2-(6Z,9Z,12Z-octadecatrienoyl)-glycero-3-phosphocholine	Hrasls5
1-(9Z-tetradecenoyl)-2-(6Z,9Z,12Z-octadecatrienoyl)-glycero-3-phosphocholine	Mtp
1-(9Z-tetradecenoyl)-2-(6Z,9Z,12Z-octadecatrienoyl)-glycero-3-phosphocholine	Pltp
1-(9Z-tetradecenoyl)-2-(9Z,12Z,15Z-octadecatrienoyl)-glycero-3-phosphocholine	Abcb1a
1-(9Z-tetradecenoyl)-2-(9Z,12Z,15Z-octadecatrienoyl)-glycero-3-phosphocholine	Abcb4
1-(9Z-tetradecenoyl)-2-(9Z,12Z,15Z-octadecatrienoyl)-glycero-3-phosphocholine	Ano3
1-(9Z-tetradecenoyl)-2-(9Z,12Z,15Z-octadecatrienoyl)-glycero-3-phosphocholine	Ano4
1-(9Z-tetradecenoyl)-2-(9Z,12Z,15Z-octadecatrienoyl)-glycero-3-phosphocholine	Ano6
1-(9Z-tetradecenoyl)-2-(9Z,12Z,15Z-octadecatrienoyl)-glycero-3-phosphocholine	Ano7
1-(9Z-tetradecenoyl)-2-(9Z,12Z,15Z-octadecatrienoyl)-glycero-3-phosphocholine	Ano9
1-(9Z-tetradecenoyl)-2-(9Z,12Z,15Z-octadecatrienoyl)-glycero-3-phosphocholine	Hrasls5
1-(9Z-tetradecenoyl)-2-(9Z,12Z,15Z-octadecatrienoyl)-glycero-3-phosphocholine	Mtp
1-(9Z-tetradecenoyl)-2-(9Z,12Z,15Z-octadecatrienoyl)-glycero-3-phosphocholine	Pltp
1-(9Z-tetradecenoyl)-2-(5Z,8Z,11Z,14Z-eicosatetraenoyl)-glycero-3-phosphocholine	Abcb1a
1-(9Z-tetradecenoyl)-2-(5Z,8Z,11Z,14Z-eicosatetraenoyl)-glycero-3-phosphocholine	Abcb4
1-(9Z-tetradecenoyl)-2-(5Z,8Z,11Z,14Z-eicosatetraenoyl)-glycero-3-phosphocholine	Ano3
1-(9Z-tetradecenoyl)-2-(5Z,8Z,11Z,14Z-eicosatetraenoyl)-glycero-3-phosphocholine	Ano4
1-(9Z-tetradecenoyl)-2-(5Z,8Z,11Z,14Z-eicosatetraenoyl)-glycero-3-phosphocholine	Ano6
1-(9Z-tetradecenoyl)-2-(5Z,8Z,11Z,14Z-eicosatetraenoyl)-glycero-3-phosphocholine	Ano7
1-(9Z-tetradecenoyl)-2-(5Z,8Z,11Z,14Z-eicosatetraenoyl)-glycero-3-phosphocholine	Ano9
1-(9Z-tetradecenoyl)-2-(5Z,8Z,11Z,14Z-eicosatetraenoyl)-glycero-3-phosphocholine	Hrasls5
1-(9Z-tetradecenoyl)-2-(5Z,8Z,11Z,14Z-eicosatetraenoyl)-glycero-3-phosphocholine	Mtp
1-(9Z-tetradecenoyl)-2-(5Z,8Z,11Z,14Z-eicosatetraenoyl)-glycero-3-phosphocholine	Pltp
1-(9Z-tetradecenoyl)-2-docosanoyl-glycero-3-phosphocholine	Abcb1a
1-(9Z-tetradecenoyl)-2-docosanoyl-glycero-3-phosphocholine	Abcb4
1-(9Z-tetradecenoyl)-2-docosanoyl-glycero-3-phosphocholine	Ano3
1-(9Z-tetradecenoyl)-2-docosanoyl-glycero-3-phosphocholine	Ano4
1-(9Z-tetradecenoyl)-2-docosanoyl-glycero-3-phosphocholine	Ano6
1-(9Z-tetradecenoyl)-2-docosanoyl-glycero-3-phosphocholine	Ano7
1-(9Z-tetradecenoyl)-2-docosanoyl-glycero-3-phosphocholine	Ano9
1-(9Z-tetradecenoyl)-2-docosanoyl-glycero-3-phosphocholine	Hrasls5
1-(9Z-tetradecenoyl)-2-docosanoyl-glycero-3-phosphocholine	Mtp
1-(9Z-tetradecenoyl)-2-docosanoyl-glycero-3-phosphocholine	Pltp
1-(9Z-tetradecenoyl)-2-(7Z,10Z,13Z,16Z-docosatetraenoyl)-glycero-3-phosphocholine	Abcb1a
1-(9Z-tetradecenoyl)-2-(7Z,10Z,13Z,16Z-docosatetraenoyl)-glycero-3-phosphocholine	Abcb4
1-(9Z-tetradecenoyl)-2-(7Z,10Z,13Z,16Z-docosatetraenoyl)-glycero-3-phosphocholine	Ano3
1-(9Z-tetradecenoyl)-2-(7Z,10Z,13Z,16Z-docosatetraenoyl)-glycero-3-phosphocholine	Ano4
1-(9Z-tetradecenoyl)-2-(7Z,10Z,13Z,16Z-docosatetraenoyl)-glycero-3-phosphocholine	Ano6
1-(9Z-tetradecenoyl)-2-(7Z,10Z,13Z,16Z-docosatetraenoyl)-glycero-3-phosphocholine	Ano7
1-(9Z-tetradecenoyl)-2-(7Z,10Z,13Z,16Z-docosatetraenoyl)-glycero-3-phosphocholine	Ano9
1-(9Z-tetradecenoyl)-2-(7Z,10Z,13Z,16Z-docosatetraenoyl)-glycero-3-phosphocholine	Hrasls5
1-(9Z-tetradecenoyl)-2-(7Z,10Z,13Z,16Z-docosatetraenoyl)-glycero-3-phosphocholine	Mtp
1-(9Z-tetradecenoyl)-2-(7Z,10Z,13Z,16Z-docosatetraenoyl)-glycero-3-phosphocholine	Pltp
1-(9Z,12Z-octadecadienoyl)-2-(11Z-eicosenoyl)-glycero-3-phosphocholine	Abcb1a
1-(9Z,12Z-octadecadienoyl)-2-(11Z-eicosenoyl)-glycero-3-phosphocholine	Abcb4
1-(9Z,12Z-octadecadienoyl)-2-(11Z-eicosenoyl)-glycero-3-phosphocholine	Ano3
1-(9Z,12Z-octadecadienoyl)-2-(11Z-eicosenoyl)-glycero-3-phosphocholine	Ano4
1-(9Z,12Z-octadecadienoyl)-2-(11Z-eicosenoyl)-glycero-3-phosphocholine	Ano6
1-(9Z,12Z-octadecadienoyl)-2-(11Z-eicosenoyl)-glycero-3-phosphocholine	Ano7
1-(9Z,12Z-octadecadienoyl)-2-(11Z-eicosenoyl)-glycero-3-phosphocholine	Ano9
1-(9Z,12Z-octadecadienoyl)-2-(11Z-eicosenoyl)-glycero-3-phosphocholine	Hrasls5
1-(9Z,12Z-octadecadienoyl)-2-(11Z-eicosenoyl)-glycero-3-phosphocholine	Mtp
1-(9Z,12Z-octadecadienoyl)-2-(11Z-eicosenoyl)-glycero-3-phosphocholine	Pltp
1-(9Z,12Z-octadecadienoyl)-2-(13Z,16Z-docosadienoyl)-glycero-3-phosphocholine	Abcb1a
1-(9Z,12Z-octadecadienoyl)-2-(13Z,16Z-docosadienoyl)-glycero-3-phosphocholine	Abcb4
1-(9Z,12Z-octadecadienoyl)-2-(13Z,16Z-docosadienoyl)-glycero-3-phosphocholine	Ano3
1-(9Z,12Z-octadecadienoyl)-2-(13Z,16Z-docosadienoyl)-glycero-3-phosphocholine	Ano4
1-(9Z,12Z-octadecadienoyl)-2-(13Z,16Z-docosadienoyl)-glycero-3-phosphocholine	Ano6
1-(9Z,12Z-octadecadienoyl)-2-(13Z,16Z-docosadienoyl)-glycero-3-phosphocholine	Ano7
1-(9Z,12Z-octadecadienoyl)-2-(13Z,16Z-docosadienoyl)-glycero-3-phosphocholine	Ano9
1-(9Z,12Z-octadecadienoyl)-2-(13Z,16Z-docosadienoyl)-glycero-3-phosphocholine	Hrasls5
1-(9Z,12Z-octadecadienoyl)-2-(13Z,16Z-docosadienoyl)-glycero-3-phosphocholine	Mtp
1-(9Z,12Z-octadecadienoyl)-2-(13Z,16Z-docosadienoyl)-glycero-3-phosphocholine	Pltp
1,2-di-(6Z,9Z,12Z-octadecatrienoyl)-sn-glycero-3-phosphocholine	Abcb1a
1,2-di-(6Z,9Z,12Z-octadecatrienoyl)-sn-glycero-3-phosphocholine	Abcb4
1,2-di-(6Z,9Z,12Z-octadecatrienoyl)-sn-glycero-3-phosphocholine	Ano3
1,2-di-(6Z,9Z,12Z-octadecatrienoyl)-sn-glycero-3-phosphocholine	Ano4
1,2-di-(6Z,9Z,12Z-octadecatrienoyl)-sn-glycero-3-phosphocholine	Ano6
1,2-di-(6Z,9Z,12Z-octadecatrienoyl)-sn-glycero-3-phosphocholine	Ano7
1,2-di-(6Z,9Z,12Z-octadecatrienoyl)-sn-glycero-3-phosphocholine	Ano9
1,2-di-(6Z,9Z,12Z-octadecatrienoyl)-sn-glycero-3-phosphocholine	Hrasls5
1,2-di-(6Z,9Z,12Z-octadecatrienoyl)-sn-glycero-3-phosphocholine	Mtp
1,2-di-(6Z,9Z,12Z-octadecatrienoyl)-sn-glycero-3-phosphocholine	Pltp
1-(6Z,9Z,12Z-octadecatrienoyl)-2-(9Z,12Z,15Z-octadecatrienoyl)-glycero-3-phosphocholine	Abcb1a
1-(6Z,9Z,12Z-octadecatrienoyl)-2-(9Z,12Z,15Z-octadecatrienoyl)-glycero-3-phosphocholine	Abcb4
1-(6Z,9Z,12Z-octadecatrienoyl)-2-(9Z,12Z,15Z-octadecatrienoyl)-glycero-3-phosphocholine	Ano3
1-(6Z,9Z,12Z-octadecatrienoyl)-2-(9Z,12Z,15Z-octadecatrienoyl)-glycero-3-phosphocholine	Ano4
1-(6Z,9Z,12Z-octadecatrienoyl)-2-(9Z,12Z,15Z-octadecatrienoyl)-glycero-3-phosphocholine	Ano6
1-(6Z,9Z,12Z-octadecatrienoyl)-2-(9Z,12Z,15Z-octadecatrienoyl)-glycero-3-phosphocholine	Ano7
1-(6Z,9Z,12Z-octadecatrienoyl)-2-(9Z,12Z,15Z-octadecatrienoyl)-glycero-3-phosphocholine	Ano9
1-(6Z,9Z,12Z-octadecatrienoyl)-2-(9Z,12Z,15Z-octadecatrienoyl)-glycero-3-phosphocholine	Hrasls5
1-(6Z,9Z,12Z-octadecatrienoyl)-2-(9Z,12Z,15Z-octadecatrienoyl)-glycero-3-phosphocholine	Mtp
1-(6Z,9Z,12Z-octadecatrienoyl)-2-(9Z,12Z,15Z-octadecatrienoyl)-glycero-3-phosphocholine	Pltp
1-(6Z,9Z,12Z-octadecatrienoyl)-2-(5Z,8Z,11Z,14Z,17Z-eicosapentaenoyl)-glycero-3-phosphocholine	Abcb1a
1-(6Z,9Z,12Z-octadecatrienoyl)-2-(5Z,8Z,11Z,14Z,17Z-eicosapentaenoyl)-glycero-3-phosphocholine	Abcb4
1-(6Z,9Z,12Z-octadecatrienoyl)-2-(5Z,8Z,11Z,14Z,17Z-eicosapentaenoyl)-glycero-3-phosphocholine	Ano3
1-(6Z,9Z,12Z-octadecatrienoyl)-2-(5Z,8Z,11Z,14Z,17Z-eicosapentaenoyl)-glycero-3-phosphocholine	Ano4
1-(6Z,9Z,12Z-octadecatrienoyl)-2-(5Z,8Z,11Z,14Z,17Z-eicosapentaenoyl)-glycero-3-phosphocholine	Ano6
1-(6Z,9Z,12Z-octadecatrienoyl)-2-(5Z,8Z,11Z,14Z,17Z-eicosapentaenoyl)-glycero-3-phosphocholine	Ano7
1-(6Z,9Z,12Z-octadecatrienoyl)-2-(5Z,8Z,11Z,14Z,17Z-eicosapentaenoyl)-glycero-3-phosphocholine	Ano9
1-(6Z,9Z,12Z-octadecatrienoyl)-2-(5Z,8Z,11Z,14Z,17Z-eicosapentaenoyl)-glycero-3-phosphocholine	Hrasls5
1-(6Z,9Z,12Z-octadecatrienoyl)-2-(5Z,8Z,11Z,14Z,17Z-eicosapentaenoyl)-glycero-3-phosphocholine	Mtp
1-(6Z,9Z,12Z-octadecatrienoyl)-2-(5Z,8Z,11Z,14Z,17Z-eicosapentaenoyl)-glycero-3-phosphocholine	Pltp
1-(9Z,12Z,15Z-octadecatrienoyl)-2-(6Z,9Z,12Z-octadecatrienoyl)-glycero-3-phosphocholine	Abcb1a
1-(9Z,12Z,15Z-octadecatrienoyl)-2-(6Z,9Z,12Z-octadecatrienoyl)-glycero-3-phosphocholine	Abcb4
1-(9Z,12Z,15Z-octadecatrienoyl)-2-(6Z,9Z,12Z-octadecatrienoyl)-glycero-3-phosphocholine	Ano3
1-(9Z,12Z,15Z-octadecatrienoyl)-2-(6Z,9Z,12Z-octadecatrienoyl)-glycero-3-phosphocholine	Ano4
1-(9Z,12Z,15Z-octadecatrienoyl)-2-(6Z,9Z,12Z-octadecatrienoyl)-glycero-3-phosphocholine	Ano6
1-(9Z,12Z,15Z-octadecatrienoyl)-2-(6Z,9Z,12Z-octadecatrienoyl)-glycero-3-phosphocholine	Ano7
1-(9Z,12Z,15Z-octadecatrienoyl)-2-(6Z,9Z,12Z-octadecatrienoyl)-glycero-3-phosphocholine	Ano9
1-(9Z,12Z,15Z-octadecatrienoyl)-2-(6Z,9Z,12Z-octadecatrienoyl)-glycero-3-phosphocholine	Hrasls5
1-(9Z,12Z,15Z-octadecatrienoyl)-2-(6Z,9Z,12Z-octadecatrienoyl)-glycero-3-phosphocholine	Mtp
1-(9Z,12Z,15Z-octadecatrienoyl)-2-(6Z,9Z,12Z-octadecatrienoyl)-glycero-3-phosphocholine	Pltp
1-(9Z,12Z,15Z-octadecatrienoyl)-2-(5Z,8Z,11Z,14Z,17Z-eicosapentaenoyl)-glycero-3-phosphocholine	Abcb1a
1-(9Z,12Z,15Z-octadecatrienoyl)-2-(5Z,8Z,11Z,14Z,17Z-eicosapentaenoyl)-glycero-3-phosphocholine	Abcb4
1-(9Z,12Z,15Z-octadecatrienoyl)-2-(5Z,8Z,11Z,14Z,17Z-eicosapentaenoyl)-glycero-3-phosphocholine	Ano3
1-(9Z,12Z,15Z-octadecatrienoyl)-2-(5Z,8Z,11Z,14Z,17Z-eicosapentaenoyl)-glycero-3-phosphocholine	Ano4
1-(9Z,12Z,15Z-octadecatrienoyl)-2-(5Z,8Z,11Z,14Z,17Z-eicosapentaenoyl)-glycero-3-phosphocholine	Ano6
1-(9Z,12Z,15Z-octadecatrienoyl)-2-(5Z,8Z,11Z,14Z,17Z-eicosapentaenoyl)-glycero-3-phosphocholine	Ano7
1-(9Z,12Z,15Z-octadecatrienoyl)-2-(5Z,8Z,11Z,14Z,17Z-eicosapentaenoyl)-glycero-3-phosphocholine	Ano9
1-(9Z,12Z,15Z-octadecatrienoyl)-2-(5Z,8Z,11Z,14Z,17Z-eicosapentaenoyl)-glycero-3-phosphocholine	Hrasls5
1-(9Z,12Z,15Z-octadecatrienoyl)-2-(5Z,8Z,11Z,14Z,17Z-eicosapentaenoyl)-glycero-3-phosphocholine	Mtp
1-(9Z,12Z,15Z-octadecatrienoyl)-2-(5Z,8Z,11Z,14Z,17Z-eicosapentaenoyl)-glycero-3-phosphocholine	Pltp
1-(8Z,11Z,14Z-eicosatrienoyl)-2-(5Z,8Z,11Z,14Z,17Z-eicosapentaenoyl)-glycero-3-phosphocholine	Abcb1a
1-(8Z,11Z,14Z-eicosatrienoyl)-2-(5Z,8Z,11Z,14Z,17Z-eicosapentaenoyl)-glycero-3-phosphocholine	Abcb4
1-(8Z,11Z,14Z-eicosatrienoyl)-2-(5Z,8Z,11Z,14Z,17Z-eicosapentaenoyl)-glycero-3-phosphocholine	Ano3
1-(8Z,11Z,14Z-eicosatrienoyl)-2-(5Z,8Z,11Z,14Z,17Z-eicosapentaenoyl)-glycero-3-phosphocholine	Ano4
1-(8Z,11Z,14Z-eicosatrienoyl)-2-(5Z,8Z,11Z,14Z,17Z-eicosapentaenoyl)-glycero-3-phosphocholine	Ano6
1-(8Z,11Z,14Z-eicosatrienoyl)-2-(5Z,8Z,11Z,14Z,17Z-eicosapentaenoyl)-glycero-3-phosphocholine	Ano7
1-(8Z,11Z,14Z-eicosatrienoyl)-2-(5Z,8Z,11Z,14Z,17Z-eicosapentaenoyl)-glycero-3-phosphocholine	Ano9
1-(8Z,11Z,14Z-eicosatrienoyl)-2-(5Z,8Z,11Z,14Z,17Z-eicosapentaenoyl)-glycero-3-phosphocholine	Hrasls5
1-(8Z,11Z,14Z-eicosatrienoyl)-2-(5Z,8Z,11Z,14Z,17Z-eicosapentaenoyl)-glycero-3-phosphocholine	Mtp
1-(8Z,11Z,14Z-eicosatrienoyl)-2-(5Z,8Z,11Z,14Z,17Z-eicosapentaenoyl)-glycero-3-phosphocholine	Pltp
1-(8Z,11Z,14Z-eicosatrienoyl)-2-(7Z,10Z,13Z,16Z-docosatetraenoyl)-glycero-3-phosphocholine	Abcb1a
1-(8Z,11Z,14Z-eicosatrienoyl)-2-(7Z,10Z,13Z,16Z-docosatetraenoyl)-glycero-3-phosphocholine	Abcb4
1-(8Z,11Z,14Z-eicosatrienoyl)-2-(7Z,10Z,13Z,16Z-docosatetraenoyl)-glycero-3-phosphocholine	Ano3
1-(8Z,11Z,14Z-eicosatrienoyl)-2-(7Z,10Z,13Z,16Z-docosatetraenoyl)-glycero-3-phosphocholine	Ano4
1-(8Z,11Z,14Z-eicosatrienoyl)-2-(7Z,10Z,13Z,16Z-docosatetraenoyl)-glycero-3-phosphocholine	Ano6
1-(8Z,11Z,14Z-eicosatrienoyl)-2-(7Z,10Z,13Z,16Z-docosatetraenoyl)-glycero-3-phosphocholine	Ano7
1-(8Z,11Z,14Z-eicosatrienoyl)-2-(7Z,10Z,13Z,16Z-docosatetraenoyl)-glycero-3-phosphocholine	Ano9
1-(8Z,11Z,14Z-eicosatrienoyl)-2-(7Z,10Z,13Z,16Z-docosatetraenoyl)-glycero-3-phosphocholine	Hrasls5
1-(8Z,11Z,14Z-eicosatrienoyl)-2-(7Z,10Z,13Z,16Z-docosatetraenoyl)-glycero-3-phosphocholine	Mtp
1-(8Z,11Z,14Z-eicosatrienoyl)-2-(7Z,10Z,13Z,16Z-docosatetraenoyl)-glycero-3-phosphocholine	Pltp
1-(9Z-tetradecenoyl)-2-(13Z,16Z-docosadienoyl)-glycero-3-phosphoethanolamine	Abcb1a
1-(9Z-tetradecenoyl)-2-(13Z,16Z-docosadienoyl)-glycero-3-phosphoethanolamine	Hrasls5
1-(9Z-tetradecenoyl)-2-(13Z,16Z-docosadienoyl)-glycero-3-phosphoethanolamine	Mtp
1-(9Z,12Z-octadecadienoyl)-glycero-3-phosphoethanolamine	Mfsd2a
1-(9Z,12Z-octadecadienoyl)-2-(5Z,8Z,11Z,14Z-eicosatetraenoyl)-glycero-3-phospho-(1'-myo-inositol)	Mtmr7
1-(9Z,12Z-octadecadienoyl)-2-(5Z,8Z,11Z,14Z-eicosatetraenoyl)-glycero-3-phospho-(1'-myo-inositol)	Pltp
1-hexadecanoyl-2-(8Z,11Z,14Z-eicosatrienoyl)-glycero-3-phospho-(1'-myo-inositol)	Pltp

## Sheet: Enrichment_Preluent
KEGG
GO-MF
GO_BP

## Sheet: Diamicron
5xFAD - H2O vs 5xFAD - Diamicron
PubChem ID	Lipid ID	Common Name	Systematic Name	Lipid class	Log FC	p-value
42607430	PC P-18:0_22:6	PC(P-18:0/22:6(4Z,7Z,10Z,13Z,16Z,19Z))	1-(1Z-octadecenyl)-2-(4Z,7Z,10Z,13Z,16Z,19Z-docosahexaenoyl)-sn-glycero-3-phosphocholine	1-alkenyl,Phosphatidylcholine	-1.8182	0.025896
52924991	PE O-18:0_20:3	PE(O-18:0/20:3(8Z,11Z,14Z))	1-octadecyl-2-(8Z,11Z,14Z-eicosatrienoyl)-glycero-3-phosphoethanolamine	1-alkyl,Phosphoethanolamine	-0.387523	0.0204788					No information regarding the lipid was found, this was then removed from the list for further analysis
	Hex2Cer 18:1;O2_16:0			Lactosylceramides	-1.30956	0.0183188
53478745	PC 18:1_22:1	PC(18:1(11Z)/22:1(13Z))	1-(11Z-octadecenoyl)-2-(13Z-docosenoyl)-sn-glycero-3-phosphocholine	Phosphatidylcholine	-0.735868	0.0219586
24778893	PC 18:1_22:0	PC(18:1(11E)/22:0)	1-(11E-octadecenoyl)-2-docosanoyl-sn-glycero-3-phosphocholine	Phosphatidylcholine	-0.555008	0.0140199
52922238	PC 14:0_22:4	PC(14:0/22:4(7Z,10Z,13Z,16Z))	1-tetradecanoyl-2-(7Z,10Z,13Z,16Z-docosatetraenoyl)-glycero-3-phosphocholine	Phosphatidylcholine	-0.499197	0.0314382
52924832	PE 22:4_22:4	PE(22:4(7Z,10Z,13Z,16Z)/22:4(7Z,10Z,13Z,16Z))	1,2-di-(7Z,10Z,13Z,16Z-docosatetraenoyl)-sn-glycero-3-phosphoethanolamine	Phosphatidylethanolamine	-0.559438	0.00757683
52924154	PE 14:1_22:2	PE(14:1(9Z)/22:2(13Z,16Z))	1-(9Z-tetradecenoyl)-2-(13Z,16Z-docosadienoyl)-glycero-3-phosphoethanolamine	Phosphatidylethanolamine	-0.404241	0.0280427
52924241	PE 16:1_22:4	PE(16:1(9Z)/22:4(7Z,10Z,13Z,16Z))	1-(9Z-hexadecenoyl)-2-(7Z,10Z,13Z,16Z-docosatetraenoyl)-glycero-3-phosphoethanolamine	Phosphatidylethanolamine	-0.40332	0.0140163
52924541	PE 20:0_22:4	PE(20:0/22:4(7Z,10Z,13Z,16Z))	1-eicosanoyl-2-(7Z,10Z,13Z,16Z-docosatetraenoyl)-glycero-3-phosphoethanolamine	Phosphatidylethanolamine	-1.41106	0.00121795
52926654	PG 18:3_20:4	PG(18:3(6Z,9Z,12Z)/20:4(5Z,8Z,11Z,14Z))	1-(6Z,9Z,12Z-octadecatrienoyl)-2-(5Z,8Z,11Z,14Z-eicosatetraenoyl)-glycero-3-phospho-(1'-sn-glycerol)	Phosphatidylglycerol	-0.314844	0.00161363
52926660	PG 18:3_22:4	PG(18:3(6Z,9Z,12Z)/22:4(7Z,10Z,13Z,16Z))	1-(6Z,9Z,12Z-octadecatrienoyl)-2-(7Z,10Z,13Z,16Z-docosatetraenoyl)-glycero-3-phospho-(1'-sn-glycerol)	Phosphatidylglycerol	-0.312308	0.0102626
52926308	PG 18:1_22:6	PG(18:1(9Z)/22:6(4Z,7Z,10Z,13Z,16Z,19Z))	1-(9Z-octadecenoyl)-2-(4Z,7Z,10Z,13Z,16Z,19Z-docosahexaenoyl)-glycero-3-phospho-(1'-sn-glycerol)	Phosphatidylglycerol	-1.52782	0.0379706
9547116	PG 14:0_16:0	PG(14:0/16:0)	1-tetradecanoyl-2-hexadecanoyl-sn-glycero-3-phospho-(1'-sn-glycerol)	Phosphatidylglycerol	-1.37837	0.0052853
52927553	PI 14:1_20:5	PI(14:1(9Z)/20:5(5Z,8Z,11Z,14Z,17Z))	1-(9Z-tetradecenoyl)-2-(5Z,8Z,11Z,14Z,17Z-eicosapentaenoyl)-glycero-3-phospho-(1'-myo-inositol)	Phosphatidylinositol	-0.43092	0.040988
	TG 66:13_FA22:6			Triacylglycerides	-1.58661	0.0256677

## Sheet: Diamicron_Cleaned
5xFAD - H2O vs 5xFAD - Diamicron
Lipid ID	Common Name	Systematic Name	LipidMaps ID	PubChem ID	Lipid class	Log FC	p-value
PC P-18:0_22:6	PC(P-18:0/22:6(4Z,7Z,10Z,13Z,16Z,19Z))	1-(1Z-octadecenyl)-2-(4Z,7Z,10Z,13Z,16Z,19Z-docosahexaenoyl)-sn-glycero-3-phosphocholine	LMGP01030014	42607430	1-alkenyl,Phosphatidylcholine	-1.8182	0.025896
PE O-18:0_20:3	PE(O-18:0/20:3(8Z,11Z,14Z))	1-octadecyl-2-(8Z,11Z,14Z-eicosatrienoyl)-glycero-3-phosphoethanolamine	LMGP02020056	52924991	1-alkyl,Phosphoethanolamine	-0.387523	0.0204788
PC 18:1_22:1	PC(18:1(11Z)/22:1(13Z))	1-(11Z-octadecenoyl)-2-(13Z-docosenoyl)-sn-glycero-3-phosphocholine	LMGP01012158	53478745	Phosphatidylcholine	-0.735868	0.0219586
PC 18:1_22:0	PC(18:1(11E)/22:0)	1-(11E-octadecenoyl)-2-docosanoyl-sn-glycero-3-phosphocholine	LMGP01010909	24778893	Phosphatidylcholine	-0.555008	0.0140199
PC 14:0_22:4	PC(14:0/22:4(7Z,10Z,13Z,16Z))	1-tetradecanoyl-2-(7Z,10Z,13Z,16Z-docosatetraenoyl)-glycero-3-phosphocholine	LMGP01011378	52922238	Phosphatidylcholine	-0.499197	0.0314382
PE 22:4_22:4	PE(22:4(7Z,10Z,13Z,16Z)/22:4(7Z,10Z,13Z,16Z))	1,2-di-(7Z,10Z,13Z,16Z-docosatetraenoyl)-sn-glycero-3-phosphoethanolamine	LMGP02011131	52924832	Phosphatidylethanolamine	-0.559438	0.00757683								LMGP02010449			PE 14:1_22:2
PE 14:1_22:2	PE(14:1(9Z)/22:2(13Z,16Z))	1-(9Z-tetradecenoyl)-2-(13Z,16Z-docosadienoyl)-glycero-3-phosphoethanolamine	LMGP02010449	52924154	Phosphatidylethanolamine	-0.404241	0.0280427								LMGP04010395			PG 18:3_22:4
PE 16:1_22:4	PE(16:1(9Z)/22:4(7Z,10Z,13Z,16Z))	1-(9Z-hexadecenoyl)-2-(7Z,10Z,13Z,16Z-docosatetraenoyl)-glycero-3-phosphoethanolamine	LMGP02010538	52924241	Phosphatidylethanolamine	-0.40332	0.0140163								LMGP04010423
PE 20:0_22:4	PE(20:0/22:4(7Z,10Z,13Z,16Z))	1-eicosanoyl-2-(7Z,10Z,13Z,16Z-docosatetraenoyl)-glycero-3-phosphoethanolamine	LMGP02010840	52924541	Phosphatidylethanolamine	-1.41106	0.00121795
PG 18:3_20:4	PG(18:3(6Z,9Z,12Z)/20:4(5Z,8Z,11Z,14Z))	1-(6Z,9Z,12Z-octadecatrienoyl)-2-(5Z,8Z,11Z,14Z-eicosatetraenoyl)-glycero-3-phospho-(1'-sn-glycerol)	LMGP04010389	52926654	Phosphatidylglycerol	-0.314844	0.00161363
PG 18:3_22:4	PG(18:3(6Z,9Z,12Z)/22:4(7Z,10Z,13Z,16Z))	1-(6Z,9Z,12Z-octadecatrienoyl)-2-(7Z,10Z,13Z,16Z-docosatetraenoyl)-glycero-3-phospho-(1'-sn-glycerol)	LMGP04010423	52926660	Phosphatidylglycerol	-0.312308	0.0102626
PG 18:1_22:6	PG(18:1(9Z)/22:6(4Z,7Z,10Z,13Z,16Z,19Z))	1-(9Z-octadecenoyl)-2-(4Z,7Z,10Z,13Z,16Z,19Z-docosahexaenoyl)-glycero-3-phospho-(1'-sn-glycerol)	LMGP04010043	52926308	Phosphatidylglycerol	-1.52782	0.0379706
PG 14:0_16:0	PG(14:0/16:0)	1-tetradecanoyl-2-hexadecanoyl-sn-glycero-3-phospho-(1'-sn-glycerol)	LMGP04010022	9547116	Phosphatidylglycerol	-1.37837	0.0052853
PI 14:1_20:5	PI(14:1(9Z)/20:5(5Z,8Z,11Z,14Z,17Z))	1-(9Z-tetradecenoyl)-2-(5Z,8Z,11Z,14Z,17Z-eicosapentaenoyl)-glycero-3-phospho-(1'-myo-inositol)	LMGP06010100	52927553	Phosphatidylinositol	-0.43092	0.040988

[truncated: 7 more sheets: Diamicron_Proteins, Diamicron_Enrichment, Venn_All, Venn_proteins, Enrichment all + Venn, All Proteins, Significant lipids (logFC)]
